# Supplementary material for: Estimating cetacean population trends from static acoustic monitoring data using Paired Year Ratio Assessment (PYRA)
Source: PLoS One. 2022 Mar 17;17(3):e0264289. doi: 10.1371/journal.pone.0264289 (PMC8929582; doi:10.1371/journal.pone.0264289)
Supplement: S1 Data — (ZIP) [file pone.0264289.s007.zip]

Archive with 48 entries (19 files):
- ZIP/
- ZIP/Salish Sea/
- ZIP/Salish Sea/Salish Sea.xlsx
- ZIP/Synthetic/
- ZIP/Synthetic/Scenario 1/
- ZIP/Synthetic/Scenario 1/High/
- ZIP/Synthetic/Scenario 1/High/incomplete/
- ZIP/Synthetic/Scenario 1/High/incomplete/Recorded data_Normal1000_100days_overlp_70d.xlsx
- ZIP/Synthetic/Scenario 1/High/original/
- ZIP/Synthetic/Scenario 1/High/original/Original sawtooth_Normal1000.xlsx
- ZIP/Synthetic/Scenario 1/High/paired/
- ZIP/Synthetic/Scenario 1/High/paired/Paired data_Normal1000_100days_overlp_70d.xlsx
- ZIP/Synthetic/Scenario 1/Low/
- ZIP/Synthetic/Scenario 1/Low/incomplete/
- ZIP/Synthetic/Scenario 1/Low/incomplete/Recorded data_Normal100_100days_overlp_70d.xlsx
- ZIP/Synthetic/Scenario 1/Low/original/
- ZIP/Synthetic/Scenario 1/Low/original/Original sawtooth_Normal100.xlsx
- ZIP/Synthetic/Scenario 1/Low/paired/
- ZIP/Synthetic/Scenario 1/Low/paired/Paired data_Normal100_100days_overlp_70d.xlsx
- ZIP/Synthetic/Scenario 1/Medium/
- ZIP/Synthetic/Scenario 1/Medium/incomplete/
- ZIP/Synthetic/Scenario 1/Medium/incomplete/Recorded data_Normal500_100days_overlp_70d.xlsx
- ZIP/Synthetic/Scenario 1/Medium/original/
- ZIP/Synthetic/Scenario 1/Medium/original/Original sawtooth_Normal500.xlsx
- ZIP/Synthetic/Scenario 1/Medium/paired/
- ZIP/Synthetic/Scenario 1/Medium/paired/Paired data_Normal500_100days_overlp_70d.xlsx
- ZIP/Synthetic/Scenario 2/
- ZIP/Synthetic/Scenario 2/High/
- ZIP/Synthetic/Scenario 2/High/incomplete/
- ZIP/Synthetic/Scenario 2/High/incomplete/Recorded data_Normal1000_100days_overlp_70d.xlsx
- ZIP/Synthetic/Scenario 2/High/original/
- ZIP/Synthetic/Scenario 2/High/original/Original sawtooth_Normal1000.xlsx
- ZIP/Synthetic/Scenario 2/High/paired/
- ZIP/Synthetic/Scenario 2/High/paired/Paired data_Normal1000_100days_overlp_70d.xlsx
- ZIP/Synthetic/Scenario 2/Low/
- ZIP/Synthetic/Scenario 2/Low/incomplete/
- ZIP/Synthetic/Scenario 2/Low/incomplete/Recorded data_Normal100_100days_overlp_70d.xlsx
- ZIP/Synthetic/Scenario 2/Low/original/
- ZIP/Synthetic/Scenario 2/Low/original/Original sawtooth_Normal100.xlsx
- ZIP/Synthetic/Scenario 2/Low/paired/
- ZIP/Synthetic/Scenario 2/Low/paired/Paired data_Normal100_100days_overlp_70d.xlsx
- ZIP/Synthetic/Scenario 2/Medium/
- ZIP/Synthetic/Scenario 2/Medium/incomplete/
- ZIP/Synthetic/Scenario 2/Medium/incomplete/Recorded data_Normal500_100days_overlp_70d.xlsx
- ZIP/Synthetic/Scenario 2/Medium/original/
- ZIP/Synthetic/Scenario 2/Medium/original/Original sawtooth_Normal500.xlsx
- ZIP/Synthetic/Scenario 2/Medium/paired/
- ZIP/Synthetic/Scenario 2/Medium/paired/Paired data_Normal500_100days_overlp_70d.xlsx
