# Supplementary material for: Estimating cetacean population trends from static acoustic monitoring data using Paired Year Ratio Assessment (PYRA)
Source: PLoS One. 2022 Mar 17;17(3):e0264289. doi: 10.1371/journal.pone.0264289 (PMC8929582; doi:10.1371/journal.pone.0264289)
Supplement: S1 Data — (ZIP) [file pone.0264289.s007.zip › ZIP/Salish Sea/Salish Sea.xlsx]

## Sheet: Query1
Y	M	MonthN	gap	HP DPM/hr	#Hours/Month	SumOfDPM-Porpoise	SumOfDPM-Dolphin	Dol DPM/30d	SumOfDPM-Sonar	SonarDPM/hr	SumOfMinutesON	SumOfNfiltered-P	SumOfNall	all/m
2011	9	9		20.2956	274	5561	2	5.25547	185	0.675182	16382	610363	10968224	667.167
2011	10	10	0	31.7817	371	11791	2	3.8814	244	0.657682	22172	1864550	23288923	1046.22															0.73913
2011	11	11	0	28.941	424	12271	6	10.1887	191	0.450472	25395	1511589	38317329	1506.18															0.26087
2011	12	12	0	27.8685	745	20762	12	11.5973	288	0.386577	44654	2688706	70742709	1582.61															0.0521739
2012	1	13	0	28.6237	744	21296	14	13.5484	189	0.254032	44640	2612924	82139328	1840.04
2012	2	14	0	27.8571	126	3510	1	5.71429	114	0.904762	7543	432209	14162068	1873.29
2012	3	15	0	24.0015	687	16489	6	6.28821	498	0.724891	41216	2920601	56138236	1361.92
2012	4	16	0	16.9944	720	12236	5	5	459	0.6375	43200	1966045	35434139	820.235
2012	5	17	0	20.9274	303	6341	15	35.6436	576	1.90099	18173	946547	21663818	1191.63
2012	6	18												#DIV/0!
2012	7	19												#DIV/0!
2012	8	20	2	13.0469	512	6680	4	5.625	605	1.18164	30714	597832	24667028	802.963
2012	9	21	0	13.2611	720	9548	2	2	592	0.822222	43165	814792	21818697	505.062
2012	10	22	0	14.8011	744	11012	6	5.80645	188	0.252688	44640	875981	520085	11.6506
2012	11	23	0	23.8778	720	17192	12	12	145	0.201389	43200	2092592	820045	18.9825
2012	12	24	0	29.4378	233	6859	1	3.09013	116	0.497854	13949	1173705	6597363	471.914
2013	1	25	0	33.1223	744	24643	4	3.87097	458	0.615591	44640	5242181	64715333	1449.72
2013	2	26	0	33.2679	672	22356	5	5.35714	383	0.56994	40320	4527801	56910915	1411.48
2013	3	27	0	22.3718	745	16667	6	5.79866	240	0.322148	44640	2575231	52228066	1168.41
2013	4	28	0	23.0931	720	16627	12	12	141	0.195833	43200	1965787	46703185	1081.09
2013	5	29	0	26.1211	223	5825	1	3.2287	57	0.255605	13363	730514	18958977	1416.96
2013	6	30												#DIV/0!
2013	7	31												#DIV/0!
2013	8	32												#DIV/0!
2013	9	33	3	12.2855	662	8133	7	7.61329	430		39686	457922	20648541	519.852
2013	10	34	0	24.0847	744	17919	2	1.93548	588	0.790323	44443	1834046	35931716	804.922
2013	11	35	0	27.2889	720	19648	0	0	117	0.1625	43003	2838521	40872048	946.112
2013	12	36	0	28.2177	744	20994	4	3.87097	191	0.25672	44640	3458645	59904698	1341.95
2014	1	37	0	29.7056	744	22101	8	7.74194	214	0.287634	44634	3179481	71002711	1590.56
2014	2	38	0	27.8839	672	18738	4	4.28571	187	0.278274	40320	2494657	59715158	1481.03
2014	3	39	0	23.9866	744	17846	5	4.83871	261	0.350806	44640	2356416	52215739	1169.71
2014	4	40	0	21.5381	721	15529	8	7.9889	232	0.321775	43139	1651673	35599292	822.915
2014	5	41	0	17.8804	744	13303	9	8.70968	1115	1.49866	44640	1497433	41344632	926.179
2014	6	42	0	13.5111	720	9728	2	2	490	0.680556	43200	1029687	26036356	602.693
2014	7	43	0	10.5551	744	7853	3	2.90323	827	1.11156	44640	685136	35572717	796.88
2014	8	44	0	8.97446	744	6677	6	5.80645	1014	1.3629	44594	441058	34053751	762.853
2014	9	45	0	12.5556	720	9040	3	3	702	0.975	43200	627069	27938663	646.728
2014	10	46	0	22.6022	744	16816	4	3.87097	359	0.482527	44640	1649216	34421826	771.098
2014	11	47	0	28.7972	720	20734	7	7	268	0.372222	43200	2967654	46811267	1083.59
2014	12	48	0	25.7941	714	18417	14	14.1176	300	0.420168	42815	2786474	53646983	1252.26
2015	1	49	0	26.0108	744	19352	13	12.5806	357	0.479839	44640	2762134	68327136	1530.63
2015	2	50	0	27.8661	672	18726	11	11.7857	278	0.41369	40320	2590710	63078975	1564.46
2015	3	51	0	19.3226	744	14376	3	2.90323	267	0.358871	44640	1685155	42862076	960.172
2015	4	52	0	20.2181	720	14557	5	5	315	0.4375	43124	1641193	39308913	909.929
2015	5	53	0	15.2688	744	11360	24	23.2258	1404	1.8871	44640	1127135	42184132	944.985
2015	6	54	0	11.8681	720	8545	6	6	666	0.925	43200	730429	28961548	670.406
2015	7	55	0	7.72849	744	5750	15	14.5161	828	1.1129	44640	403429	40528903	907.906
2015	8	56	0	6.625	744	4929	15	14.5161	983	1.32124	44640	294413	35632076	798.21
2015	9	57	0	14.4778	720	10424	13	13	550	0.763889	43200	783255	33496215	775.375
2015	10	58	0	20.9476	744	15585	14	13.5484	376	0.505376	43868	1660675	39650771	888.234
2015	11	59	0	28.0896	268	7528	0	0	50	0.186567	15988	1027337	17448840	1085.13
2015	12	60												#DIV/0!
2016	1	61												#DIV/0!
2016	2	62												#DIV/0!
2016	3	63												#DIV/0!
2016	4	64	4	22.7398	442	10051	3	4.88688	190	0.429864	26496	1153697	26110892	984.574
2016	5	65	0	19.6358	744	14609	40	38.7097	1226	1.64785	44640	1691706	56071816	1256.09
2016	6	66	0	14.4931	720	10435	20	20	805	1.11806	43200	1067070	40874202	946.162
2016	7	67	0	9.7957	744	7288	9	8.70968	624	0.83871	44640	562099	41672323	933.52
2016	8	68	0	8.60887	744	6405	5	4.83871	668	0.897849	44640	403282	36055654	807.698
2016	9	69	0	9.75867	721	7036	8	7.9889	549	0.761442	43172	385931	28093157	649.403
2016	10	70	0	21.4919	744	15990	6	5.80645	376	0.505376	44640	1773182	41168808	922.24
2016	11	71	0	29.8236	720	21473	3	3	127	0.176389	43200	3240861	56953503	1318.37
2016	12	72	0	27.1707	744	20215	16	15.4839	225	0.302419	44640	3264683	60575787	1356.98
														#DIV/0!
														#DIV/0!
														#DIV/0!
2017	1	73		0.615385	208	128	2		868		12381	5697	4310976	345.431
