# Supplementary material for: Estimating cetacean population trends from static acoustic monitoring data using Paired Year Ratio Assessment (PYRA)
Source: PLoS One. 2022 Mar 17;17(3):e0264289. doi: 10.1371/journal.pone.0264289 (PMC8929582; doi:10.1371/journal.pone.0264289)
Supplement: S1 Data — (ZIP) [file pone.0264289.s007.zip › ZIP/Synthetic/Scenario 1/High/original/Original sawtooth_Normal1000.xlsx]

## Sheet: Sheet1
DayN	original sawtooth data
0	9795
1	10037
2	11186
3	8867
4	9736
5	11089
6	11247
7	10714
8	9018
9	11047
10	7844
11	9881
12	9737
13	10473
14	10097
15	9456
16	9096
17	9900
18	9144
19	9292
20	9091
21	11269
22	9289
23	10831
24	8287
25	9728
26	9617
27	9437
28	8956
29	9050
30	7402
31	9463
32	9405
33	9640
34	9996
35	10497
36	9897
37	9669
38	7335
39	7857
40	10038
41	8017
42	7178
43	7382
44	8409
45	8264
46	9462
47	8491
48	10700
49	7569
50	8617
51	7349
52	9630
53	9617
54	8936
55	8135
56	7454
57	7517
58	7804
59	8008
60	10533
61	10460
62	6975
63	8212
64	9242
65	7700
66	7966
67	8536
68	10255
69	8242
70	9092
71	8715
72	9551
73	8861
74	8001
75	8966
76	7827
77	8326
78	7043
79	9054
80	10060
81	9243
82	7928
83	7413
84	8351
85	9423
86	6540
87	6921
88	8684
89	7851
90	7593
91	8177
92	7502
93	7111
94	7662
95	8759
96	8369
97	6629
98	7901
99	8314
100	7611
101	7515
102	7047
103	6658
104	8301
105	6759
106	5202
107	6931
108	7728
109	5583
110	6436
111	9416
112	6887
113	8067
114	6276
115	7147
116	9293
117	7318
118	6561
119	7080
120	6806
121	6895
122	5969
123	5819
124	6173
125	6649
126	7225
127	6320
128	7330
129	8405
130	7356
131	6672
132	6414
133	6951
134	6612
135	6307
136	7920
137	6188
138	7819
139	5949
140	7024
141	6950
142	4564
143	5339
144	6082
145	4597
146	5726
147	6968
148	6412
149	7092
150	5690
151	7930
152	7329
153	5130
154	8430
155	7219
156	7101
157	5901
158	5993
159	6667
160	5826
161	6516
162	5073
163	4892
164	6222
165	6757
166	4608
167	6524
168	6354
169	3841
170	7095
171	5940
172	7140
173	4612
174	5062
175	6617
176	5552
177	5717
178	6454
179	5169
180	4359
181	4858
182	6289
183	3589
184	6870
185	4975
186	6325
187	3238
188	6096
189	6389
190	4889
191	5219
192	6250
193	5531
194	5478
195	7276
196	4899
197	5011
198	5520
199	4517
200	5840
201	2488
202	7544
203	3940
204	6458
205	4798
206	7652
207	5195
208	3008
209	5315
210	5984
211	4377
212	2946
213	5355
214	6051
215	4901
216	5898
217	5092
218	3018
219	4681
220	5129
221	4372
222	6175
223	3223
224	5381
225	2837
226	4509
227	2887
228	5304
229	5137
230	4212
231	3824
232	4200
233	6076
234	3308
235	4972
236	5090
237	2042
238	3212
239	6304
240	2754
241	5700
242	4394
243	4166
244	4245
245	5223
246	4411
247	2314
248	3741
249	4229
250	2464
251	4438
252	3617
253	4687
254	3207
255	2193
256	4143
257	3991
258	2499
259	6159
260	3953
261	3098
262	4639
263	3847
264	3657
265	2788
266	1100
267	2251
268	2003
269	2673
270	2857
271	1544
272	2517
273	1833
274	2910
275	3440
276	3330
277	4611
278	3380
279	2027
280	2428
281	3625
282	4736
283	2821
284	5296
285	2836
286	3640
287	2956
288	1959
289	3833
290	2077
291	3653
292	3065
293	1297
294	2560
295	1981
296	2309
297	1879
298	4376
299	4153
300	-614
301	1560
302	1535
303	3898
304	1850
305	1247
306	3538
307	1254
308	3127
309	3632
310	1549
311	1055
312	3989
313	3710
314	1720
315	2910
316	2240
317	2145
318	971
319	2629
320	1241
321	3756
322	2220
323	-430
324	1787
325	2406
326	3064
327	3343
328	903
329	1676
330	1029
331	1127
332	2857
333	2212
334	2144
335	1388
336	704
337	2570
338	1423
339	2011
340	-421
341	1130
342	1405
343	-600
344	2567
345	1849
346	1507
347	1825
348	1069
349	2375
350	2165
351	537
352	1774
353	2192
354	773
355	1567
356	941
357	716
358	1047
359	1440
360	317
361	1689
362	-830
363	1984
364	684
365	7972
366	8710
367	9445
368	11235
369	11051
370	10879
371	10412
372	10006
373	10033
374	9589
375	9224
376	10245
377	10022
378	11254
379	9524
380	9509
381	9233
382	9033
383	9977
384	10980
385	8342
386	8467
387	9887
388	9146
389	8557
390	9865
391	9628
392	9143
393	8992
394	10820
395	10044
396	9135
397	9518
398	10084
399	7375
400	9208
401	8513
402	9368
403	10584
404	8477
405	8727
406	7938
407	7438
408	8299
409	8361
410	8738
411	8077
412	8592
413	9641
414	7587
415	7595
416	8807
417	8798
418	8554
419	9586
420	8707
421	7940
422	9992
423	8434
424	7354
425	8921
426	7249
427	8212
428	8833
429	10844
430	9453
431	7233
432	8684
433	6142
434	8498
435	8129
436	8551
437	9697
438	6925
439	7698
440	8611
441	8132
442	8322
443	8711
444	7159
445	7971
446	7032
447	6532
448	7251
449	8159
450	8188
451	7253
452	8783
453	7446
454	6468
455	7839
456	6992
457	8803
458	7883
459	6725
460	9391
461	8289
462	6235
463	8178
464	7505
465	4075
466	8153
467	6971
468	7235
469	7457
470	7382
471	7228
472	6474
473	7906
474	7890
475	6202
476	4966
477	6778
478	7169
479	8236
480	5285
481	5455
482	6714
483	6888
484	6380
485	7101
486	6409
487	7701
488	6111
489	6713
490	6442
491	7239
492	7686
493	5655
494	8222
495	7739
496	4678
497	8491
498	7126
499	7134
500	6266
501	6087
502	7417
503	6161
504	6264
505	6707
506	7537
507	5459
508	4817
509	6591
510	5947
511	7171
512	5355
513	5477
514	6001
515	6769
516	6648
517	6435
518	7357
519	8334
520	5258
521	6916
522	5990
523	4056
524	6499
525	6623
526	5454
527	6482
528	5777
529	6189
530	6017
531	4496
532	4493
533	5905
534	7248
535	5553
536	6783
537	5667
538	5092
539	4640
540	5934
541	5365
542	5555
543	2994
544	4358
545	5155
546	5604
547	4784
548	4477
549	6120
550	5270
551	5309
552	3868
553	5506
554	4969
555	3579
556	4629
557	5615
558	5680
559	5005
560	7015
561	5041
562	4961
563	4692
564	5638
565	3916
566	6487
567	5911
568	4178
569	3970
570	5122
571	4986
572	5929
573	5453
574	5374
575	3776
576	3944
577	4603
578	4124
579	4445
580	6087
581	5084
582	5259
583	4192
584	3112
585	4196
586	5927
587	4625
588	4715
589	3058
590	3846
591	4598
592	5566
593	5099
594	3701
595	4691
596	5072
597	3599
598	4545
599	6660
600	3101
601	3215
602	4867
603	3757
604	5692
605	3778
606	5678
607	5937
608	4692
609	4043
610	3491
611	3758
612	3729
613	3641
614	4064
615	2659
616	5339
617	4324
618	3699
619	2544
620	2330
621	3527
622	4878
623	1543
624	3885
625	3882
626	2776
627	3320
628	3474
629	2426
630	4264
631	3070
632	5473
633	3591
634	3690
635	3296
636	3686
637	3546
638	1872
639	3055
640	3409
641	3612
642	4652
643	2664
644	2819
645	1254
646	3025
647	2298
648	4668
649	2706
650	2667
651	1154
652	2433
653	2524
654	3213
655	3340
656	3335
657	1953
658	2545
659	2149
660	4013
661	2721
662	3926
663	3274
664	2225
665	2933
666	2816
667	3803
668	3026
669	933
670	1578
671	3235
672	4226
673	3857
674	2245
675	2209
676	2420
677	3221
678	3200
679	3100
680	1718
681	2984
682	2035
683	773
684	1379
685	1327
686	3082
687	2034
688	2314
689	1946
690	1721
691	1080
692	1353
693	1600
694	2800
695	3244
696	3170
697	3793
698	820
699	2753
700	2610
701	3009
702	781
703	1701
704	1034
705	396
706	2054
707	1291
708	2271
709	1717
710	42
711	2057
712	1598
713	1714
714	1727
715	1312
716	914
717	-224
718	972
719	1346
720	1013
721	4206
722	77
723	377
724	1343
725	1815
726	1873
727	953
728	854
729	984
730	11478
731	10613
732	10005
733	8295
734	8787
735	8495
736	10353
737	10716
738	8978
739	8509
740	9614
741	9533
742	11039
743	9252
744	10102
745	7744
746	8545
747	8627
748	9660
749	10143
750	11391
751	10240
752	10550
753	9500
754	9805
755	8626
756	10322
757	10076
758	8206
759	9622
760	10803
761	10473
762	8995
763	10095
764	9922
765	8517
766	9256
767	9129
768	9928
769	10478
770	7537
771	8187
772	9841
773	9377
774	7656
775	9009
776	9657
777	7962
778	10645
779	10473
780	7247
781	9115
782	8528
783	9765
784	9632
785	9377
786	8234
787	10036
788	9149
789	10962
790	8778
791	7855
792	7302
793	8372
794	7389
795	10206
796	9613
797	9149
798	10106
799	6870
800	9469
801	8433
802	9528
803	6500
804	7780
805	8044
806	7597
807	6662
808	6332
809	7712
810	9445
811	8135
812	7275
813	7896
814	7033
815	7528
816	7255
817	7639
818	7714
819	7568
820	7252
821	6656
822	7309
823	5485
824	7957
825	8069
826	7475
827	5952
828	7967
829	7330
830	8179
831	8113
832	7250
833	6240
834	9339
835	9031
836	7340
837	7635
838	6525
839	8123
840	7198
841	6106
842	5482
843	8488
844	7074
845	7115
846	5921
847	8825
848	6610
849	6389
850	6844
851	7046
852	7428
853	6014
854	7199
855	5768
856	5877
857	6752
858	7146
859	7720
860	7438
861	5690
862	4500
863	7518
864	8855
865	6439
866	6656
867	6410
868	5910
869	7233
870	7472
871	6318
872	5384
873	6280
874	7625
875	6009
876	7185
877	6542
878	6206
879	5633
880	7700
881	5969
882	7009
883	6456
884	7882
885	5536
886	4210
887	6241
888	4814
889	7303
890	4583
891	5043
892	5262
893	4939
894	3511
895	7153
896	5931
897	4514
898	5369
899	6516
900	4650
901	5467
902	4995
903	5062
904	4108
905	6058
906	5314
907	6366
908	6948
909	5722
910	4600
911	6032
912	4419
913	5921
914	5190
915	5726
916	5118
917	5781
918	4961
919	4935
920	5405
921	4692
922	4450
923	4900
924	5630
925	5355
926	4390
927	5683
928	5714
929	4939
930	5716
931	4281
932	4734
933	6353
934	4763
935	4916
936	8120
937	6000
938	4180
939	5067
940	6249
941	4084
942	4365
943	3120
944	3803
945	3237
946	4817
947	4962
948	4011
949	3755
950	2805
951	4833
952	4629
953	2968
954	5474
955	3938
956	4218
957	3399
958	5396
959	4376
960	4506
961	4712
962	4430
963	4435
964	3555
965	7052
966	4088
967	4925
968	4389
969	4096
970	4088
971	4375
972	4345
973	3877
974	5388
975	2899
976	5324
977	3214
978	3247
979	3093
980	3584
981	4479
982	4662
983	3772
984	4543
985	3347
986	3014
987	4623
988	4114
989	3171
990	4083
991	4215
992	3068
993	2682
994	1783
995	1346
996	4089
997	2531
998	5843
999	2392
1000	2797
1001	4531
1002	3281
1003	2963
1004	544
1005	3685
1006	2836
1007	5095
1008	1722
1009	3845
1010	1982
1011	2655
1012	2720
1013	1419
1014	3531
1015	1970
1016	1865
1017	3621
1018	2767
1019	1528
1020	2830
1021	4039
1022	2652
1023	3529
1024	1912
1025	3242
1026	3199
1027	4341
1028	4171
1029	2525
1030	1895
1031	933
1032	3211
1033	1680
1034	724
1035	1906
1036	3873
1037	2660
1038	1332
1039	3011
1040	2652
1041	3233
1042	2290
1043	637
1044	1293
1045	767
1046	3225
1047	1545
1048	1155
1049	881
1050	3083
1051	1706
1052	2683
1053	2754
1054	-86
1055	1212
1056	2627
1057	613
1058	1592
1059	644
1060	491
1061	1084
1062	2180
1063	2648
1064	860
1065	835
1066	2162
1067	2422
1068	2262
1069	619
1070	2451
1071	2358
1072	178
1073	361
1074	803
1075	2558
1076	2425
1077	1250
1078	589
1079	2154
1080	660
1081	1160
1082	1436
1083	1382
1084	1544
1085	584
1086	1311
1087	2348
1088	1532
1089	519
1090	-89
1091	2104
1092	-519
1093	1920
1094	1224
1095	9338
1096	10528
1097	11516
1098	9813
1099	11879
1100	11611
1101	10387
1102	10418
1103	9382
1104	8906
1105	8909
1106	9666
1107	8297
1108	8945
1109	9849
1110	9148
1111	8479
1112	12482
1113	9474
1114	9445
1115	9957
1116	9237
1117	9110
1118	7897
1119	8776
1120	8088
1121	11159
1122	7351
1123	9758
1124	8185
1125	9613
1126	7936
1127	9811
1128	9072
1129	9710
1130	9292
1131	8836
1132	8687
1133	8850
1134	9866
1135	7325
1136	9432
1137	10235
1138	9214
1139	9937
1140	12543
1141	8614
1142	7434
1143	9075
1144	8801
1145	9950
1146	7483
1147	7926
1148	7760
1149	8478
1150	9147
1151	9498
1152	8067
1153	7740
1154	9111
1155	9687
1156	7907
1157	9430
1158	8778
1159	8732
1160	7623
1161	8020
1162	7296
1163	7658
1164	9053
1165	8529
1166	8556
1167	7584
1168	8202
1169	10388
1170	7399
1171	7694
1172	8952
1173	9614
1174	6850
1175	7108
1176	7514
1177	7444
1178	6202
1179	7495
1180	7225
1181	8360
1182	8119
1183	6188
1184	7064
1185	8719
1186	7427
1187	6583
1188	8133
1189	7101
1190	7883
1191	7878
1192	5988
1193	7646
1194	6704
1195	9067
1196	6643
1197	6257
1198	9036
1199	6653
1200	7182
1201	8342
1202	8189
1203	7665
1204	6969
1205	8269
1206	8295
1207	6824
1208	7667
1209	8290
1210	6493
1211	7157
1212	7224
1213	9904
1214	6359
1215	6274
1216	7360
1217	5818
1218	6008
1219	5635
1220	5301
1221	6529
1222	7837
1223	4813
1224	4764
1225	6848
1226	6890
1227	8153
1228	6815
1229	5896
1230	6368
1231	6860
1232	4818
1233	5802
1234	6897
1235	5830
1236	7103
1237	6172
1238	7015
1239	6723
1240	7531
1241	5379
1242	6941
1243	7902
1244	7222
1245	7558
1246	6827
1247	5783
1248	5402
1249	6949
1250	6807
1251	6529
1252	5620
1253	6566
1254	4103
1255	3614
1256	5284
1257	6015
1258	4927
1259	6781
1260	5354
1261	5076
1262	6237
1263	4131
1264	7382
1265	4319
1266	5015
1267	6177
1268	5222
1269	6004
1270	3485
1271	4256
1272	6373
1273	6109
1274	5020
1275	4716
1276	4967
1277	5075
1278	4846
1279	5785
1280	4176
1281	5868
1282	5025
1283	4299
1284	5972
1285	5334
1286	3597
1287	5972
1288	5880
1289	5161
1290	6105
1291	4610
1292	8020
1293	5609
1294	5997
1295	3481
1296	5872
1297	6035
1298	3250
1299	3989
1300	4629
1301	4630
1302	5132
1303	4052
1304	5534
1305	3963
1306	5904
1307	5743
1308	6566
1309	4805
1310	4557
1311	4759
1312	6251
1313	4086
1314	5287
1315	3637
1316	4371
1317	6184
1318	5168
1319	4816
1320	3529
1321	4634
1322	3717
1323	3205
1324	4305
1325	4448
1326	3661
1327	3630
1328	4019
1329	4747
1330	4635
1331	4687
1332	3743
1333	5768
1334	3848
1335	5353
1336	1350
1337	3551
1338	2498
1339	4896
1340	3200
1341	3351
1342	5660
1343	4895
1344	6052
1345	2513
1346	3305
1347	4872
1348	2648
1349	2667
1350	4207
1351	2923
1352	4349
1353	5120
1354	2902
1355	3961
1356	3536
1357	5233
1358	1917
1359	3102
1360	4763
1361	3643
1362	2519
1363	2364
1364	4448
1365	3461
1366	2365
1367	3239
1368	4163
1369	3566
1370	483
1371	3746
1372	3229
1373	2062
1374	887
1375	3735
1376	2369
1377	3437
1378	2659
1379	1442
1380	631
1381	2554
1382	2997
1383	2240
1384	2163
1385	3146
1386	3154
1387	2241
1388	1707
1389	1400
1390	2084
1391	2472
1392	2748
1393	3563
1394	1888
1395	2489
1396	3460
1397	2691
1398	2254
1399	437
1400	4061
1401	2162
1402	3487
1403	691
1404	-207
1405	1574
1406	1939
1407	2829
1408	3549
1409	1704
1410	1804
1411	1167
1412	868
1413	293
1414	225
1415	2200
1416	260
1417	1524
1418	1190
1419	-294
1420	1944
1421	1986
1422	3380
1423	2257
1424	1687
1425	1425
1426	857
1427	3103
1428	1317
1429	1724
1430	3077
1431	3014
1432	1786
1433	2102
1434	1230
1435	-210
1436	1759
1437	1753
1438	2394
1439	571
1440	1805
1441	798
1442	1784
1443	-532
1444	-769
1445	2305
1446	1852
1447	698
1448	2293
1449	2841
1450	1555
1451	996
1452	1730
1453	1251
1454	866
1455	1625
1456	1757
1457	-49
1458	-481
1459	1123
