# Supplementary material for: Estimating cetacean population trends from static acoustic monitoring data using Paired Year Ratio Assessment (PYRA)
Source: PLoS One. 2022 Mar 17;17(3):e0264289. doi: 10.1371/journal.pone.0264289 (PMC8929582; doi:10.1371/journal.pone.0264289)
Supplement: S1 Data — (ZIP) [file pone.0264289.s007.zip › ZIP/Synthetic/Scenario 1/High/paired/Paired data_Normal1000_100days_overlp_70d.xlsx]

## Sheet: Sheet1
DayN	Paired data
0
1
2
3
4
5
6
7
8
9
10
11
12
13
14
15
16
17
18
19
20
21
22
23
24
25
26
27
28
29
30	7402
31	9463
32	9405
33	9640
34	9996
35	10497
36	9897
37	9669
38	7335
39	7857
40	10038
41	8017
42	7178
43	7382
44	8409
45	8264
46	9462
47	8491
48	10700
49	7569
50	8617
51	7349
52	9630
53	9617
54	8936
55	8135
56	7454
57	7517
58	7804
59	8008
60	10533
61	10460
62	6975
63	8212
64	9242
65	7700
66	7966
67	8536
68	10255
69	8242
70	9092
71	8715
72	9551
73	8861
74	8001
75	8966
76	7827
77	8326
78	7043
79	9054
80	10060
81	9243
82	7928
83	7413
84	8351
85	9423
86	6540
87	6921
88	8684
89	7851
90	7593
91	8177
92	7502
93	7111
94	7662
95	8759
96	8369
97	6629
98	7901
99	8314
100
101
102
103
104
105
106
107
108
109
110
111
112
113
114
115
116
117
118
119
120
121
122
123
124
125
126
127
128
129
130
131
132
133
134
135
136
137
138
139
140
141
142
143
144
145
146
147
148
149
150
151
152
153
154
155
156
157
158
159
160
161
162
163
164
165
166
167
168
169
170
171
172
173
174
175
176
177
178
179
180
181
182
183
184
185
186
187
188
189
190
191
192
193
194
195
196
197
198
199
200
201
202
203
204
205
206
207
208
209
210
211
212
213
214
215
216
217
218
219
220
221
222
223
224
225
226
227
228
229
230
231
232
233
234
235
236
237
238
239
240
241
242
243
244
245
246
247
248
249
250
251
252
253
254
255
256
257
258
259
260
261
262
263
264
265
266
267
268
269
270
271
272
273
274
275
276
277
278
279
280
281
282
283
284
285
286
287
288
289
290
291
292
293
294
295
296
297
298
299
300
301
302
303
304
305
306
307
308
309
310
311
312
313
314
315
316
317
318
319
320
321
322
323
324
325
326
327
328
329
330
331
332
333
334
335
336
337
338
339
340
341
342
343
344
345
346
347
348
349
350
351
352
353
354
355
356
357
358
359
360
361
362
363
364
365
366
367
368
369
370
371
372
373
374
375
376
377
378
379
380
381
382
383
384
385
386
387
388
389
390
391
392
393
394
395	10044
396	9135
397	9518
398	10084
399	7375
400	9208
401	8513
402	9368
403	10584
404	8477
405	8727
406	7938
407	7438
408	8299
409	8361
410	8738
411	8077
412	8592
413	9641
414	7587
415	7595
416	8807
417	8798
418	8554
419	9586
420	8707
421	7940
422	9992
423	8434
424	7354
425	8921
426	7249
427	8212
428	8833
429	10844
430	9453
431	7233
432	8684
433	6142
434	8498
435	8129
436	8551
437	9697
438	6925
439	7698
440	8611
441	8132
442	8322
443	8711
444	7159
445	7971
446	7032
447	6532
448	7251
449	8159
450	8188
451	7253
452	8783
453	7446
454	6468
455	7839
456	6992
457	8803
458	7883
459	6725
460	9391
461	8289
462	6235
463	8178
464	7505
465	4075
466	8153
467	6971
468	7235
469	7457
470	7382
471	7228
472	6474
473	7906
474	7890
475	6202
476	4966
477	6778
478	7169
479	8236
480	5285
481	5455
482	6714
483	6888
484	6380
485	7101
486	6409
487	7701
488	6111
489	6713
490	6442
491	7239
492	7686
493	5655
494	8222
495
496
497
498
499
500
501
502
503
504
505
506
507
508
509
510
511
512
513
514
515
516
517
518
519
520
521
522
523
524
525
526
527
528
529
530
531
532
533
534
535
536
537
538
539
540
541
542
543
544
545
546
547
548
549
550
551
552
553
554
555
556
557
558
559
560
561
562
563
564
565
566
567
568
569
570
571
572
573
574
575
576
577
578
579
580
581
582
583
584
585
586
587
588
589
590
591
592
593
594
595
596
597
598
599
600
601
602
603
604
605
606
607
608
609
610
611
612
613
614
615
616
617
618
619
620
621
622
623
624
625
626
627
628
629
630
631
632
633
634
635
636
637
638
639
640
641
642
643
644
645
646
647
648
649
650
651
652
653
654
655
656
657
658
659
660
661
662
663
664
665
666
667
668
669
670
671
672
673
674
675
676
677
678
679
680
681
682
683
684
685
686
687
688
689
690
691
692
693
694
695
696
697
698
699
700
701
702
703
704
705
706
707
708
709
710
711
712
713
714
715
716
717
718
719
720
721
722
723
724
725
726
727
728
729
730
731
732
733
734
735
736
737
738
739
740
741
742
743
744
745
746
747
748
749
750
751
752
753
754
755
756
757
758
759
760
761
762
763
764
765
766
767
768
769
770
771
772
773
774
775
776
777
778
779
780
781
782
783
784
785
786
787
788
789
790	8778
791	7855
792	7302
793	8372
794	7389
795	10206
796	9613
797	9149
798	10106
799	6870
800	9469
801	8433
802	9528
803	6500
804	7780
805	8044
806	7597
807	6662
808	6332
809	7712
810	9445
811	8135
812	7275
813	7896
814	7033
815	7528
816	7255
817	7639
818	7714
819	7568
820	7252
821	6656
822	7309
823	5485
824	7957
825	8069
826	7475
827	5952
828	7967
829	7330
830	8179
831	8113
832	7250
833	6240
834	9339
835	9031
836	7340
837	7635
838	6525
839	8123
840	7198
841	6106
842	5482
843	8488
844	7074
845	7115
846	5921
847	8825
848	6610
849	6389
850	6844
851	7046
852	7428
853	6014
854	7199
855	5768
856	5877
857	6752
858	7146
859	7720
860	7438
861	5690
862	4500
863	7518
864	8855
865	6439
866	6656
867	6410
868	5910
869	7233
870	7472
871	6318
872	5384
873	6280
874	7625
875	6009
876	7185
877	6542
878	6206
879	5633
880	7700
881	5969
882	7009
883	6456
884	7882
885	5536
886	4210
887	6241
888	4814
889	7303
890
891
892
893
894
895
896
897
898
899
900
901
902
903
904
905
906
907
908
909
910
911
912
913
914
915
916
917
918
919
920
921
922
923
924
925
926
927
928
929
930
931
932
933
934
935
936
937
938
939
940
941
942
943
944
945
946
947
948
949
950
951
952
953
954
955
956
957
958
959
960
961
962
963
964
965
966
967
968
969
970
971
972
973
974
975
976
977
978
979
980
981
982
983
984
985
986
987
988
989
990
991
992
993
994
995
996
997
998
999
1000
1001
1002
1003
1004
1005
1006
1007
1008
1009
1010
1011
1012
1013
1014
1015
1016
1017
1018
1019
1020
1021
1022
1023
1024
1025
1026
1027
1028
1029
1030
1031
1032
1033
1034
1035
1036
1037
1038
1039
1040
1041
1042
1043
1044
1045
1046
1047
1048
1049
1050
1051
1052
1053
1054
1055
1056
1057
1058
1059
1060
1061
1062
1063
1064
1065
1066
1067
1068
1069
1070
1071
1072
1073
1074
1075
1076
1077
1078
1079
1080
1081
1082
1083
1084
1085
1086
1087
1088
1089
1090
1091
1092
1093
1094
1095
1096
1097
1098
1099
1100
1101
1102
1103
1104
1105
1106
1107
1108
1109
1110
1111
1112
1113
1114
1115
1116
1117
1118
1119
1120
1121
1122
1123
1124
1125
1126
1127
1128
1129
1130
1131
1132
1133
1134
1135
1136
1137
1138
1139
1140
1141
1142
1143
1144
1145
1146
1147
1148
1149
1150
1151
1152
1153
1154
1155
1156
1157
1158
1159
1160
1161
1162
1163
1164
1165
1166
1167
1168
1169
1170
1171
1172
1173
1174
1175
1176
1177
1178
1179
1180
1181
1182
1183
1184
1185	8719
1186	7427
1187	6583
1188	8133
1189	7101
1190	7883
1191	7878
1192	5988
1193	7646
1194	6704
1195	9067
1196	6643
1197	6257
1198	9036
1199	6653
1200	7182
1201	8342
1202	8189
1203	7665
1204	6969
1205	8269
1206	8295
1207	6824
1208	7667
1209	8290
1210	6493
1211	7157
1212	7224
1213	9904
1214	6359
1215	6274
1216	7360
1217	5818
1218	6008
1219	5635
1220	5301
1221	6529
1222	7837
1223	4813
1224	4764
1225	6848
1226	6890
1227	8153
1228	6815
1229	5896
1230	6368
1231	6860
1232	4818
1233	5802
1234	6897
1235	5830
1236	7103
1237	6172
1238	7015
1239	6723
1240	7531
1241	5379
1242	6941
1243	7902
1244	7222
1245	7558
1246	6827
1247	5783
1248	5402
1249	6949
1250	6807
1251	6529
1252	5620
1253	6566
1254	4103
1255
1256
1257
1258
1259
1260
1261
1262
1263
1264
1265
1266
1267
1268
1269
1270
1271
1272
1273
1274
1275
1276
1277
1278
1279
1280
1281
1282
1283
1284
1285
1286
1287
1288
1289
1290
1291
1292
1293
1294
1295
1296
1297
1298
1299
1300
1301
1302
1303
1304
1305
1306
1307
1308
1309
1310
1311
1312
1313
1314
1315
1316
1317
1318
1319
1320
1321
1322
1323
1324
1325
1326
1327
1328
1329
1330
1331
1332
1333
1334
1335
1336
1337
1338
1339
1340
1341
1342
1343
1344
1345
1346
1347
1348
1349
1350
1351
1352
1353
1354
1355
1356
1357
1358
1359
1360
1361
1362
1363
1364
1365
1366
1367
1368
1369
1370
1371
1372
1373
1374
1375
1376
1377
1378
1379
1380
1381
1382
1383
1384
1385
1386
1387
1388
1389
1390
1391
1392
1393
1394
1395
1396
1397
1398
1399
1400
1401
1402
1403
1404
1405
1406
1407
1408
1409
1410
1411
1412
1413
1414
1415
1416
1417
1418
1419
1420
1421
1422
1423
1424
1425
1426
1427
1428
1429
1430
1431
1432
1433
1434
1435
1436
1437
1438
1439
1440
1441
1442
1443
1444
1445
1446
1447
1448
1449
1450
1451
1452
1453
1454
1455
1456
1457
1458
1459
