# Supplementary material for: Estimating cetacean population trends from static acoustic monitoring data using Paired Year Ratio Assessment (PYRA)
Source: PLoS One. 2022 Mar 17;17(3):e0264289. doi: 10.1371/journal.pone.0264289 (PMC8929582; doi:10.1371/journal.pone.0264289)
Supplement: S1 Data — (ZIP) [file pone.0264289.s007.zip › ZIP/Synthetic/Scenario 1/Low/incomplete/Recorded data_Normal100_100days_overlp_70d.xlsx]

## Sheet: Sheet1
DayN	Recorded data
0	10157
1	10086
2	9921
3	9962
4	9813
5	9980
6	9840
7	9881
8	9908
9	9874
10	9695
11	9751
12	9863
13	9629
14	9638
15	9529
16	9526
17	9420
18	9518
19	9485
20	9585
21	9530
22	9485
23	9407
24	9359
25	9245
26	9432
27	9305
28	9038
29	9375
30	9389
31	9224
32	9157
33	9013
34	9088
35	9071
36	8995
37	9366
38	9100
39	8938
40	9024
41	8889
42	9040
43	8932
44	8904
45	8885
46	8852
47	8966
48	8626
49	8948
50	8660
51	8601
52	8653
53	8585
54	8497
55	8607
56	8421
57	8698
58	8553
59	8426
60	8521
61	8311
62	8133
63	8396
64	8328
65	8474
66	8306
67	8206
68	8232
69	8145
70	8281
71	8355
72	8178
73	8054
74	8252
75	8054
76	7921
77	8092
78	8020
79	8101
80	7901
81	8021
82	8020
83	8060
84	7845
85	7729
86	8061
87	7756
88	7827
89	7782
90	7693
91	7822
92	7688
93	7377
94	7916
95	7771
96	7545
97	7629
98	7485
99	7568
100
101
102
103
104
105
106
107
108
109
110
111
112
113
114
115
116
117
118
119
120
121
122
123
124
125
126
127
128
129
130
131
132
133
134
135
136
137
138
139
140
141
142
143
144
145
146
147
148
149
150
151
152
153
154
155
156
157
158
159
160
161
162
163
164
165
166
167
168
169
170
171
172
173
174
175
176
177
178
179
180
181
182
183
184
185
186
187
188
189
190
191
192
193
194
195
196
197
198
199
200
201
202
203
204
205
206
207
208
209
210
211
212
213
214
215
216
217
218
219
220
221
222
223
224
225
226
227
228
229
230
231
232
233
234
235
236
237
238
239
240
241
242
243
244
245
246
247
248
249
250
251
252
253
254
255
256
257
258
259
260
261
262
263
264
265
266
267
268
269
270
271
272
273
274
275
276
277
278
279
280
281
282
283
284
285
286
287
288
289
290
291
292
293
294
295
296
297
298
299
300
301
302
303
304
305
306
307
308
309
310
311
312
313
314
315
316
317
318
319
320
321
322
323
324
325
326
327
328
329
330
331
332
333
334
335
336
337
338
339
340
341
342
343
344
345
346
347
348
349
350
351
352
353
354
355
356
357
358
359
360
361
362
363
364
365
366
367
368
369
370
371
372
373
374
375
376
377
378
379
380
381
382
383
384
385
386
387
388
389
390
391
392
393
394
395	9100
396	9394
397	9217
398	9163
399	9206
400	9197
401	9135
402	9119
403	9191
404	9011
405	9116
406	9100
407	9035
408	8870
409	8942
410	8883
411	8677
412	8789
413	8679
414	8728
415	8631
416	8699
417	8701
418	8758
419	8554
420	8638
421	8590
422	8592
423	8624
424	8491
425	8616
426	8387
427	8347
428	8522
429	8366
430	8311
431	8318
432	8110
433	8358
434	8103
435	8454
436	8339
437	8224
438	8206
439	8160
440	8101
441	8081
442	8018
443	8097
444	8065
445	8043
446	7940
447	8078
448	7763
449	7753
450	7800
451	7849
452	7715
453	7741
454	7743
455	7612
456	7672
457	7672
458	7721
459	7643
460	7572
461	7552
462	7559
463	7464
464	7551
465	7510
466	7587
467	7440
468	7466
469	7441
470	7285
471	7596
472	7314
473	7371
474	7203
475	7293
476	7167
477	7322
478	7200
479	6961
480	7200
481	7165
482	7318
483	7102
484	7122
485	6998
486	6922
487	7045
488	6947
489	6919
490	6945
491	6735
492	6836
493	6895
494	6781
495
496
497
498
499
500
501
502
503
504
505
506
507
508
509
510
511
512
513
514
515
516
517
518
519
520
521
522
523
524
525
526
527
528
529
530
531
532
533
534
535
536
537
538
539
540
541
542
543
544
545
546
547
548
549
550
551
552
553
554
555
556
557
558
559
560
561
562
563
564
565
566
567
568
569
570
571
572
573
574
575
576
577
578
579
580
581
582
583
584
585
586
587
588
589
590
591
592
593
594
595
596
597
598
599
600
601
602
603
604
605
606
607
608
609
610
611
612
613
614
615
616
617
618
619
620
621
622
623
624
625
626
627
628
629
630
631
632
633
634
635
636
637
638
639
640
641
642
643
644
645
646
647
648
649
650
651
652
653
654
655
656
657
658
659
660
661
662
663
664
665
666
667
668
669
670
671
672
673
674
675
676
677
678
679
680
681
682
683
684
685
686
687
688
689
690
691
692
693
694
695
696
697
698
699
700
701
702
703
704
705
706
707
708
709
710
711
712
713
714
715
716
717
718
719
720
721
722
723
724
725
726
727
728
729
730
731
732
733
734
735
736
737
738
739
740
741
742
743
744
745
746
747
748
749
750
751
752
753
754
755
756
757
758
759
760
761
762
763
764
765
766
767
768
769
770
771
772
773
774
775
776
777
778
779
780
781
782
783
784
785
786
787
788
789
790	8566
791	8555
792	8415
793	8508
794	8457
795	8424
796	8302
797	8175
798	8254
799	8313
800	8176
801	8091
802	8157
803	8083
804	8083
805	7983
806	8005
807	7942
808	8069
809	7990
810	7958
811	7962
812	7872
813	7856
814	7871
815	7871
816	7725
817	7946
818	7739
819	7818
820	7705
821	7700
822	7546
823	7583
824	7705
825	7577
826	7594
827	7603
828	7657
829	7417
830	7496
831	7407
832	7474
833	7215
834	7385
835	7441
836	7491
837	7359
838	7276
839	7246
840	7223
841	7236
842	7100
843	7284
844	7241
845	7194
846	7145
847	7102
848	7017
849	7165
850	6999
851	6905
852	7018
853	6835
854	6944
855	6927
856	6923
857	6773
858	6972
859	7039
860	6725
861	6537
862	6625
863	6721
864	6767
865	6807
866	6610
867	6752
868	6583
869	6562
870	6499
871	6484
872	6353
873	6283
874	6303
875	6379
876	6305
877	6123
878	6244
879	6522
880	6228
881	6379
882	6134
883	6213
884	6098
885	6168
886	6146
887	6152
888	5966
889	6232
890
891
892
893
894
895
896
897
898
899
900
901
902
903
904
905
906
907
908
909
910
911
912
913
914
915
916
917
918
919
920
921
922
923
924
925
926
927
928
929
930
931
932
933
934
935
936
937
938
939
940
941
942
943
944
945
946
947
948
949
950
951
952
953
954
955
956
957
958
959
960
961
962
963
964
965
966
967
968
969
970
971
972
973
974
975
976
977
978
979
980
981
982
983
984
985
986
987
988
989
990
991
992
993
994
995
996
997
998
999
1000
1001
1002
1003
1004
1005
1006
1007
1008
1009
1010
1011
1012
1013
1014
1015
1016
1017
1018
1019
1020
1021
1022
1023
1024
1025
1026
1027
1028
1029
1030
1031
1032
1033
1034
1035
1036
1037
1038
1039
1040
1041
1042
1043
1044
1045
1046
1047
1048
1049
1050
1051
1052
1053
1054
1055
1056
1057
1058
1059
1060
1061
1062
1063
1064
1065
1066
1067
1068
1069
1070
1071
1072
1073
1074
1075
1076
1077
1078
1079
1080
1081
1082
1083
1084
1085
1086
1087
1088
1089
1090
1091
1092
1093
1094
1095
1096
1097
1098
1099
1100
1101
1102
1103
1104
1105
1106
1107
1108
1109
1110
1111
1112
1113
1114
1115
1116
1117
1118
1119
1120
1121
1122
1123
1124
1125
1126
1127
1128
1129
1130
1131
1132
1133
1134
1135
1136
1137
1138
1139
1140
1141
1142
1143
1144
1145
1146
1147
1148
1149
1150
1151
1152
1153
1154
1155
1156
1157
1158
1159
1160
1161
1162
1163
1164
1165
1166
1167
1168
1169
1170
1171
1172
1173
1174
1175
1176
1177
1178
1179
1180
1181
1182
1183
1184
1185	7698
1186	7673
1187	7748
1188	7620
1189	7629
1190	7773
1191	7738
1192	7657
1193	7646
1194	7728
1195	7582
1196	7499
1197	7533
1198	7478
1199	7592
1200	7385
1201	7446
1202	7357
1203	7305
1204	7183
1205	7320
1206	7313
1207	7192
1208	7179
1209	7096
1210	7046
1211	7203
1212	6950
1213	6911
1214	6939
1215	6993
1216	6974
1217	6848
1218	7041
1219	6725
1220	6976
1221	6786
1222	7020
1223	6900
1224	6742
1225	6705
1226	6759
1227	6599
1228	6814
1229	6569
1230	6749
1231	6681
1232	6614
1233	6404
1234	6361
1235	6352
1236	6644
1237	6419
1238	6417
1239	6379
1240	6237
1241	6277
1242	6370
1243	6423
1244	6410
1245	6355
1246	6092
1247	6101
1248	6142
1249	5952
1250	5996
1251	6099
1252	6148
1253	6052
1254	6108
1255	5889
1256	5942
1257	6064
1258	5895
1259	5941
1260	5641
1261	5641
1262	5797
1263	5819
1264	5829
1265	5806
1266	5771
1267	5678
1268	5730
1269	5708
1270	5762
1271	5825
1272	5522
1273	5601
1274	5560
1275	5422
1276	5508
1277	5342
1278	5493
1279	5375
1280	5367
1281	5275
1282	5262
1283	5209
1284	5255
1285
1286
1287
1288
1289
1290
1291
1292
1293
1294
1295
1296
1297
1298
1299
1300
1301
1302
1303
1304
1305
1306
1307
1308
1309
1310
1311
1312
1313
1314
1315
1316
1317
1318
1319
1320
1321
1322
1323
1324
1325
1326
1327
1328
1329
1330
1331
1332
1333
1334
1335
1336
1337
1338
1339
1340
1341
1342
1343
1344
1345
1346
1347
1348
1349
1350
1351
1352
1353
1354
1355
1356
1357
1358
1359
1360
1361
1362
1363
1364
1365
1366
1367
1368
1369
1370
1371
1372
1373
1374
1375
1376
1377
1378
1379
1380
1381
1382
1383
1384
1385
1386
1387
1388
1389
1390
1391
1392
1393
1394
1395
1396
1397
1398
1399
1400
1401
1402
1403
1404
1405
1406
1407
1408
1409
1410
1411
1412
1413
1414
1415
1416
1417
1418
1419
1420
1421
1422
1423
1424
1425
1426
1427
1428
1429
1430
1431
1432
1433
1434
1435
1436
1437
1438
1439
1440
1441
1442
1443
1444
1445
1446
1447
1448
1449
1450
1451
1452
1453
1454
1455
1456
1457
1458
1459
