# Supplementary material for: Estimating cetacean population trends from static acoustic monitoring data using Paired Year Ratio Assessment (PYRA)
Source: PLoS One. 2022 Mar 17;17(3):e0264289. doi: 10.1371/journal.pone.0264289 (PMC8929582; doi:10.1371/journal.pone.0264289)
Supplement: S1 Data — (ZIP) [file pone.0264289.s007.zip › ZIP/Synthetic/Scenario 1/Low/original/Original sawtooth_Normal100.xlsx]

## Sheet: Sheet1
DayN	original sawtooth data
0	10157
1	10086
2	9921
3	9962
4	9813
5	9980
6	9840
7	9881
8	9908
9	9874
10	9695
11	9751
12	9863
13	9629
14	9638
15	9529
16	9526
17	9420
18	9518
19	9485
20	9585
21	9530
22	9485
23	9407
24	9359
25	9245
26	9432
27	9305
28	9038
29	9375
30	9389
31	9224
32	9157
33	9013
34	9088
35	9071
36	8995
37	9366
38	9100
39	8938
40	9024
41	8889
42	9040
43	8932
44	8904
45	8885
46	8852
47	8966
48	8626
49	8948
50	8660
51	8601
52	8653
53	8585
54	8497
55	8607
56	8421
57	8698
58	8553
59	8426
60	8521
61	8311
62	8133
63	8396
64	8328
65	8474
66	8306
67	8206
68	8232
69	8145
70	8281
71	8355
72	8178
73	8054
74	8252
75	8054
76	7921
77	8092
78	8020
79	8101
80	7901
81	8021
82	8020
83	8060
84	7845
85	7729
86	8061
87	7756
88	7827
89	7782
90	7693
91	7822
92	7688
93	7377
94	7916
95	7771
96	7545
97	7629
98	7485
99	7568
100	7503
101	7431
102	7453
103	7487
104	7487
105	7092
106	7350
107	7409
108	7380
109	7260
110	7314
111	7210
112	7155
113	7159
114	7074
115	7064
116	7197
117	6853
118	7155
119	6973
120	6996
121	6919
122	6959
123	7030
124	6927
125	6786
126	6814
127	6853
128	6725
129	6954
130	6685
131	6677
132	6657
133	6718
134	6653
135	6634
136	6684
137	6602
138	6661
139	6640
140	6483
141	6449
142	6305
143	6507
144	6343
145	6242
146	6262
147	6311
148	6274
149	6368
150	6315
151	6363
152	6254
153	6239
154	6123
155	5938
156	6040
157	6114
158	6063
159	6016
160	6061
161	6073
162	6013
163	5972
164	5955
165	5737
166	5875
167	5905
168	5855
169	5866
170	5792
171	5900
172	5645
173	5839
174	5663
175	5583
176	5511
177	5538
178	5788
179	5553
180	5537
181	5370
182	5574
183	5445
184	5471
185	5302
186	5427
187	5417
188	5328
189	5275
190	5248
191	5279
192	5117
193	5190
194	5132
195	4926
196	5024
197	5155
198	4964
199	4988
200	4865
201	5040
202	4842
203	5101
204	4820
205	4717
206	4851
207	4827
208	4605
209	4857
210	4610
211	4622
212	4636
213	4529
214	4536
215	4762
216	4687
217	4646
218	4473
219	4688
220	4515
221	4555
222	4235
223	4500
224	4491
225	4387
226	4267
227	4337
228	4332
229	4335
230	4188
231	4130
232	4357
233	4161
234	4068
235	4146
236	4092
237	4058
238	4065
239	4289
240	3997
241	3939
242	4061
243	3842
244	4254
245	3791
246	3769
247	3935
248	3681
249	3640
250	3737
251	3688
252	3655
253	3734
254	3525
255	3761
256	3544
257	3417
258	3442
259	3446
260	3431
261	3479
262	3546
263	3285
264	3546
265	3335
266	3372
267	3197
268	3309
269	3151
270	3332
271	2927
272	3155
273	3182
274	3067
275	2941
276	3154
277	3156
278	3184
279	3102
280	3139
281	2935
282	2838
283	2924
284	3111
285	2969
286	2840
287	2606
288	2774
289	2641
290	2568
291	2552
292	2543
293	2561
294	2587
295	2693
296	2587
297	2468
298	2406
299	2509
300	2436
301	2606
302	2486
303	2585
304	2369
305	2312
306	2287
307	2689
308	2260
309	2459
310	2235
311	2107
312	2218
313	2287
314	2044
315	2163
316	2189
317	2184
318	1847
319	2144
320	2012
321	1970
322	1772
323	1831
324	1856
325	1934
326	1878
327	2008
328	1696
329	1681
330	1720
331	1478
332	1788
333	1659
334	1794
335	1825
336	1809
337	1710
338	1549
339	1606
340	1436
341	1536
342	1506
343	1402
344	1431
345	1389
346	1475
347	1321
348	1251
349	1209
350	1196
351	1333
352	1029
353	1286
354	1238
355	1108
356	1266
357	1171
358	1043
359	934
360	968
361	1091
362	1018
363	908
364	1136
365	9990
366	9892
367	10004
368	9936
369	10041
370	9888
371	9686
372	9850
373	9965
374	9782
375	9646
376	9742
377	9650
378	9530
379	9663
380	9561
381	9770
382	9669
383	9598
384	9514
385	9451
386	9508
387	9539
388	9453
389	9437
390	9219
391	9313
392	9353
393	9253
394	9394
395	9100
396	9394
397	9217
398	9163
399	9206
400	9197
401	9135
402	9119
403	9191
404	9011
405	9116
406	9100
407	9035
408	8870
409	8942
410	8883
411	8677
412	8789
413	8679
414	8728
415	8631
416	8699
417	8701
418	8758
419	8554
420	8638
421	8590
422	8592
423	8624
424	8491
425	8616
426	8387
427	8347
428	8522
429	8366
430	8311
431	8318
432	8110
433	8358
434	8103
435	8454
436	8339
437	8224
438	8206
439	8160
440	8101
441	8081
442	8018
443	8097
444	8065
445	8043
446	7940
447	8078
448	7763
449	7753
450	7800
451	7849
452	7715
453	7741
454	7743
455	7612
456	7672
457	7672
458	7721
459	7643
460	7572
461	7552
462	7559
463	7464
464	7551
465	7510
466	7587
467	7440
468	7466
469	7441
470	7285
471	7596
472	7314
473	7371
474	7203
475	7293
476	7167
477	7322
478	7200
479	6961
480	7200
481	7165
482	7318
483	7102
484	7122
485	6998
486	6922
487	7045
488	6947
489	6919
490	6945
491	6735
492	6836
493	6895
494	6781
495	6746
496	6816
497	7021
498	6574
499	6677
500	6753
501	6430
502	6426
503	6574
504	6663
505	6599
506	6524
507	6415
508	6350
509	6402
510	6306
511	6454
512	6445
513	6230
514	6167
515	6173
516	6328
517	6094
518	6130
519	6135
520	5941
521	6003
522	6002
523	6111
524	6029
525	5890
526	6055
527	5790
528	5945
529	5921
530	5981
531	5969
532	5966
533	5896
534	5785
535	5694
536	5684
537	5695
538	5814
539	5853
540	5598
541	5628
542	5573
543	5672
544	5348
545	5489
546	5518
547	5470
548	5446
549	5496
550	5509
551	5446
552	5287
553	5471
554	5321
555	5054
556	5278
557	5261
558	5158
559	5185
560	5288
561	5171
562	5051
563	5149
564	5005
565	5160
566	4870
567	5082
568	5097
569	5022
570	4989
571	5077
572	4767
573	4664
574	5092
575	4898
576	4789
577	4789
578	4649
579	4626
580	4618
581	4650
582	4648
583	4329
584	4548
585	4385
586	4206
587	4448
588	4292
589	4368
590	4493
591	4308
592	4239
593	4367
594	4152
595	4283
596	4165
597	4351
598	4247
599	4122
600	4049
601	4076
602	4196
603	4110
604	3990
605	3963
606	3940
607	4175
608	3962
609	3744
610	3890
611	3915
612	3885
613	3793
614	3696
615	3803
616	3713
617	3677
618	3718
619	3482
620	3658
621	3642
622	3620
623	3373
624	3581
625	3446
626	3594
627	3460
628	3532
629	3389
630	3189
631	3306
632	3447
633	3251
634	3198
635	3172
636	3223
637	3081
638	3037
639	3132
640	3079
641	3209
642	2999
643	2832
644	3011
645	3084
646	2907
647	2907
648	2740
649	2768
650	2763
651	2990
652	2763
653	2864
654	2907
655	2918
656	2705
657	2734
658	2674
659	2818
660	2712
661	2408
662	2533
663	2634
664	2316
665	2559
666	2470
667	2333
668	2455
669	2421
670	2361
671	2323
672	2406
673	2367
674	2272
675	2280
676	2317
677	2208
678	2237
679	2114
680	2113
681	1983
682	2004
683	1970
684	2013
685	1884
686	2007
687	1830
688	1777
689	1955
690	2023
691	1879
692	1828
693	1616
694	1915
695	1732
696	1786
697	1635
698	1622
699	1640
700	1757
701	1618
702	1649
703	1559
704	1557
705	1602
706	1614
707	1439
708	1510
709	1381
710	1281
711	1252
712	1280
713	1229
714	1271
715	1252
716	1307
717	1236
718	1242
719	1201
720	1229
721	1147
722	1057
723	1041
724	1077
725	1063
726	973
727	831
728	976
729	819
730	10033
731	10043
732	10116
733	9713
734	9962
735	9725
736	9877
737	9864
738	9739
739	9932
740	9795
741	9667
742	9587
743	9783
744	9797
745	9529
746	9780
747	9628
748	9571
749	9473
750	9600
751	9427
752	9517
753	9331
754	9451
755	9351
756	9203
757	9226
758	9124
759	9218
760	9246
761	9246
762	9134
763	9161
764	9203
765	9161
766	9162
767	9293
768	8977
769	8860
770	8852
771	8936
772	8978
773	8912
774	8958
775	9103
776	8876
777	8826
778	8725
779	8787
780	8765
781	8756
782	8863
783	8572
784	8532
785	8660
786	8618
787	8588
788	8557
789	8408
790	8566
791	8555
792	8415
793	8508
794	8457
795	8424
796	8302
797	8175
798	8254
799	8313
800	8176
801	8091
802	8157
803	8083
804	8083
805	7983
806	8005
807	7942
808	8069
809	7990
810	7958
811	7962
812	7872
813	7856
814	7871
815	7871
816	7725
817	7946
818	7739
819	7818
820	7705
821	7700
822	7546
823	7583
824	7705
825	7577
826	7594
827	7603
828	7657
829	7417
830	7496
831	7407
832	7474
833	7215
834	7385
835	7441
836	7491
837	7359
838	7276
839	7246
840	7223
841	7236
842	7100
843	7284
844	7241
845	7194
846	7145
847	7102
848	7017
849	7165
850	6999
851	6905
852	7018
853	6835
854	6944
855	6927
856	6923
857	6773
858	6972
859	7039
860	6725
861	6537
862	6625
863	6721
864	6767
865	6807
866	6610
867	6752
868	6583
869	6562
870	6499
871	6484
872	6353
873	6283
874	6303
875	6379
876	6305
877	6123
878	6244
879	6522
880	6228
881	6379
882	6134
883	6213
884	6098
885	6168
886	6146
887	6152
888	5966
889	6232
890	6188
891	5858
892	6124
893	5745
894	5899
895	6026
896	5843
897	5648
898	5807
899	5777
900	5825
901	5796
902	5651
903	5981
904	5717
905	5715
906	5426
907	5641
908	5616
909	5412
910	5727
911	5368
912	5458
913	5463
914	5377
915	5402
916	5442
917	5357
918	5358
919	5231
920	5252
921	5285
922	5253
923	5096
924	5351
925	5030
926	4955
927	5133
928	4918
929	5126
930	4900
931	4800
932	4952
933	4761
934	4907
935	4908
936	4952
937	4948
938	4698
939	4724
940	4918
941	4838
942	4660
943	4755
944	4503
945	4637
946	4715
947	4467
948	4703
949	4434
950	4425
951	4439
952	4365
953	4411
954	4490
955	4352
956	4574
957	4308
958	4353
959	4207
960	4349
961	4149
962	4271
963	4151
964	4330
965	4110
966	4181
967	4088
968	4054
969	3928
970	3951
971	4141
972	3971
973	4001
974	3936
975	3845
976	4040
977	3726
978	3716
979	3791
980	3588
981	3652
982	3750
983	3757
984	3676
985	3559
986	3555
987	3575
988	3617
989	3518
990	3456
991	3436
992	3523
993	3355
994	3265
995	3353
996	3387
997	3426
998	3441
999	3114
1000	3221
1001	3245
1002	3314
1003	3226
1004	3048
1005	3276
1006	3103
1007	3203
1008	3095
1009	2992
1010	2974
1011	3255
1012	3000
1013	2905
1014	2840
1015	2818
1016	2891
1017	2793
1018	2889
1019	2772
1020	2776
1021	2711
1022	2599
1023	2685
1024	2619
1025	2412
1026	2364
1027	2565
1028	2582
1029	2416
1030	2346
1031	2432
1032	2393
1033	2439
1034	2398
1035	2293
1036	2393
1037	2184
1038	2396
1039	2276
1040	2382
1041	2378
1042	2102
1043	2121
1044	2036
1045	2295
1046	2141
1047	2229
1048	2189
1049	2036
1050	1964
1051	2085
1052	1970
1053	1908
1054	1907
1055	1807
1056	2036
1057	1860
1058	1798
1059	1701
1060	1747
1061	1692
1062	1808
1063	1591
1064	1791
1065	1607
1066	1625
1067	1455
1068	1652
1069	1738
1070	1597
1071	1571
1072	1417
1073	1375
1074	1335
1075	1442
1076	1162
1077	1514
1078	1161
1079	1320
1080	1304
1081	1212
1082	1164
1083	1223
1084	1001
1085	1005
1086	1193
1087	1112
1088	1004
1089	1017
1090	1046
1091	1062
1092	992
1093	1113
1094	870
1095	10169
1096	9918
1097	9910
1098	9909
1099	9884
1100	9825
1101	9853
1102	9725
1103	9855
1104	9787
1105	9650
1106	9816
1107	9703
1108	9762
1109	9779
1110	9527
1111	9642
1112	9618
1113	9679
1114	9534
1115	9584
1116	9576
1117	9631
1118	9492
1119	9301
1120	9245
1121	9292
1122	9453
1123	9435
1124	9167
1125	9231
1126	9260
1127	9259
1128	9227
1129	9105
1130	9110
1131	8951
1132	9134
1133	9045
1134	9041
1135	8989
1136	8884
1137	9065
1138	8865
1139	8956
1140	8840
1141	8712
1142	8717
1143	8888
1144	8864
1145	8623
1146	8775
1147	8613
1148	8587
1149	8792
1150	8683
1151	8647
1152	8526
1153	8261
1154	8508
1155	8375
1156	8486
1157	8481
1158	8330
1159	8317
1160	8315
1161	8221
1162	8349
1163	8408
1164	8051
1165	8259
1166	8383
1167	8284
1168	8242
1169	8063
1170	7992
1171	8112
1172	8151
1173	7879
1174	7943
1175	7813
1176	7885
1177	7840
1178	7881
1179	7947
1180	7861
1181	7954
1182	7807
1183	7902
1184	7832
1185	7698
1186	7673
1187	7748
1188	7620
1189	7629
1190	7773
1191	7738
1192	7657
1193	7646
1194	7728
1195	7582
1196	7499
1197	7533
1198	7478
1199	7592
1200	7385
1201	7446
1202	7357
1203	7305
1204	7183
1205	7320
1206	7313
1207	7192
1208	7179
1209	7096
1210	7046
1211	7203
1212	6950
1213	6911
1214	6939
1215	6993
1216	6974
1217	6848
1218	7041
1219	6725
1220	6976
1221	6786
1222	7020
1223	6900
1224	6742
1225	6705
1226	6759
1227	6599
1228	6814
1229	6569
1230	6749
1231	6681
1232	6614
1233	6404
1234	6361
1235	6352
1236	6644
1237	6419
1238	6417
1239	6379
1240	6237
1241	6277
1242	6370
1243	6423
1244	6410
1245	6355
1246	6092
1247	6101
1248	6142
1249	5952
1250	5996
1251	6099
1252	6148
1253	6052
1254	6108
1255	5889
1256	5942
1257	6064
1258	5895
1259	5941
1260	5641
1261	5641
1262	5797
1263	5819
1264	5829
1265	5806
1266	5771
1267	5678
1268	5730
1269	5708
1270	5762
1271	5825
1272	5522
1273	5601
1274	5560
1275	5422
1276	5508
1277	5342
1278	5493
1279	5375
1280	5367
1281	5275
1282	5262
1283	5209
1284	5255
1285	5298
1286	5237
1287	5211
1288	5126
1289	5232
1290	5187
1291	5145
1292	5163
1293	5102
1294	5128
1295	5102
1296	5013
1297	4785
1298	4911
1299	4946
1300	4892
1301	5047
1302	5051
1303	4732
1304	4678
1305	4845
1306	4599
1307	4738
1308	4701
1309	4744
1310	4756
1311	4786
1312	4487
1313	4693
1314	4493
1315	4611
1316	4557
1317	4394
1318	4406
1319	4427
1320	4437
1321	4324
1322	4201
1323	4301
1324	4192
1325	4133
1326	4257
1327	4121
1328	4310
1329	4238
1330	4052
1331	4128
1332	3914
1333	4198
1334	4019
1335	3997
1336	3852
1337	4102
1338	3993
1339	3747
1340	3778
1341	3913
1342	4013
1343	3770
1344	3928
1345	3768
1346	3834
1347	3609
1348	3712
1349	3441
1350	3660
1351	3594
1352	3594
1353	3541
1354	3332
1355	3462
1356	3494
1357	3537
1358	3301
1359	3332
1360	3170
1361	3290
1362	3475
1363	3270
1364	3154
1365	3235
1366	3236
1367	3212
1368	3125
1369	3074
1370	3288
1371	3111
1372	3235
1373	2957
1374	3086
1375	3051
1376	2821
1377	2987
1378	2904
1379	2752
1380	3102
1381	2794
1382	2859
1383	2888
1384	2816
1385	2623
1386	2694
1387	2578
1388	2886
1389	2664
1390	2523
1391	2639
1392	2431
1393	2415
1394	2620
1395	2627
1396	2628
1397	2447
1398	2320
1399	2511
1400	2275
1401	2413
1402	2311
1403	2310
1404	2310
1405	2012
1406	2083
1407	2355
1408	2042
1409	2199
1410	2051
1411	2112
1412	1977
1413	2281
1414	1944
1415	2090
1416	1905
1417	1984
1418	2021
1419	1878
1420	1809
1421	1749
1422	1884
1423	1655
1424	1820
1425	1822
1426	1713
1427	1829
1428	1635
1429	1644
1430	1519
1431	1608
1432	1468
1433	1518
1434	1626
1435	1441
1436	1206
1437	1452
1438	1422
1439	1325
1440	1378
1441	1414
1442	1366
1443	1333
1444	1359
1445	1174
1446	1223
1447	1122
1448	1323
1449	1328
1450	1116
1451	1149
1452	1009
1453	1062
1454	887
1455	971
1456	1123
1457	763
1458	902
1459	882
