# Supplementary material for: Estimating cetacean population trends from static acoustic monitoring data using Paired Year Ratio Assessment (PYRA)
Source: PLoS One. 2022 Mar 17;17(3):e0264289. doi: 10.1371/journal.pone.0264289 (PMC8929582; doi:10.1371/journal.pone.0264289)
Supplement: S1 Data — (ZIP) [file pone.0264289.s007.zip › ZIP/Synthetic/Scenario 1/Medium/original/Original sawtooth_Normal500.xlsx]

## Sheet: Sheet1
DayN	original sawtooth data
0	10355
1	9563
2	9564
3	9249
4	9240
5	9893
6	9742
7	9944
8	9652
9	10177
10	11379
11	9628
12	10305
13	9629
14	9082
15	8764
16	9380
17	10293
18	9237
19	9317
20	10335
21	9609
22	10172
23	9494
24	9719
25	9682
26	8823
27	8726
28	8650
29	8927
30	10034
31	8854
32	8415
33	9416
34	9984
35	9902
36	8860
37	8872
38	8316
39	9244
40	10062
41	8982
42	9632
43	8481
44	9525
45	8951
46	9527
47	9381
48	9072
49	8531
50	8290
51	9005
52	8337
53	8547
54	8168
55	8760
56	8029
57	7753
58	8214
59	7498
60	8140
61	8210
62	8194
63	8949
64	8441
65	9238
66	8917
67	8444
68	8244
69	8309
70	8827
71	7582
72	8249
73	9130
74	8659
75	9054
76	7335
77	8484
78	7111
79	8177
80	6988
81	7479
82	8771
83	7599
84	7351
85	7840
86	7271
87	7229
88	7617
89	8100
90	7490
91	7739
92	7529
93	6414
94	8424
95	7863
96	7013
97	8571
98	6358
99	7731
100	7119
101	7982
102	7555
103	7272
104	6793
105	7523
106	7275
107	6694
108	7029
109	7123
110	7618
111	6540
112	7897
113	6744
114	6822
115	7289
116	7551
117	7436
118	7417
119	7634
120	7145
121	7162
122	7461
123	6017
124	6091
125	6506
126	6153
127	6549
128	7637
129	5958
130	6237
131	6835
132	7094
133	6341
134	6815
135	6928
136	6479
137	6897
138	6689
139	6636
140	5993
141	6783
142	7042
143	6665
144	5524
145	6720
146	6326
147	5497
148	5509
149	5982
150	6573
151	6016
152	6889
153	5762
154	5774
155	6768
156	5309
157	6281
158	6047
159	5802
160	5856
161	5476
162	6323
163	5805
164	5920
165	5581
166	5048
167	5781
168	5877
169	6350
170	5393
171	5970
172	5433
173	5803
174	4727
175	6214
176	5499
177	5265
178	4671
179	5112
180	4935
181	5691
182	5550
183	6530
184	5721
185	5447
186	4709
187	6119
188	6009
189	5184
190	4544
191	4695
192	5218
193	5130
194	5710
195	5755
196	5246
197	5512
198	4883
199	5218
200	4585
201	5327
202	5568
203	4718
204	4104
205	4241
206	4898
207	5105
208	4784
209	5672
210	3786
211	4122
212	4372
213	3469
214	4233
215	5013
216	4522
217	4185
218	4287
219	3921
220	4409
221	5046
222	4307
223	4676
224	4190
225	4384
226	4747
227	4400
228	5166
229	4745
230	4861
231	4322
232	4110
233	3194
234	4326
235	4217
236	4644
237	4648
238	3621
239	3815
240	3899
241	4102
242	3798
243	3586
244	3136
245	3191
246	3953
247	3442
248	3876
249	3798
250	3221
251	3220
252	3300
253	3089
254	4317
255	3920
256	2871
257	3002
258	2995
259	4083
260	3551
261	4116
262	3181
263	3762
264	3382
265	3089
266	3382
267	3403
268	4481
269	3060
270	3491
271	2809
272	3137
273	3308
274	2919
275	3087
276	2839
277	2903
278	3463
279	3607
280	2529
281	4212
282	2735
283	2591
284	3195
285	3408
286	3212
287	2286
288	2284
289	2974
290	3228
291	3378
292	3010
293	2274
294	2142
295	2413
296	2927
297	2419
298	3223
299	2104
300	2714
301	3036
302	2372
303	2129
304	1071
305	1213
306	1337
307	2002
308	2769
309	2418
310	2249
311	1593
312	2179
313	1519
314	2290
315	1720
316	1427
317	815
318	1623
319	1747
320	1348
321	2438
322	1599
323	999
324	1047
325	2030
326	1390
327	2218
328	2004
329	2555
330	2232
331	1184
332	1959
333	2028
334	1636
335	1804
336	1799
337	2036
338	468
339	813
340	1730
341	1098
342	1172
343	2418
344	1255
345	1401
346	1081
347	2644
348	1033
349	1864
350	822
351	1494
352	1689
353	1192
354	537
355	126
356	847
357	1051
358	934
359	1880
360	1301
361	793
362	750
363	1286
364	948
365	10762
366	9797
367	9829
368	10401
369	9574
370	10076
371	10509
372	9591
373	9387
374	9922
375	9859
376	10000
377	9737
378	10110
379	10083
380	9400
381	9522
382	9552
383	9298
384	8834
385	9696
386	9350
387	8689
388	9397
389	9201
390	9268
391	9564
392	9491
393	8794
394	8786
395	10536
396	8278
397	9599
398	9495
399	8850
400	8664
401	9063
402	9432
403	8773
404	8987
405	9591
406	9052
407	9225
408	9039
409	9898
410	8742
411	8662
412	8688
413	8241
414	7528
415	9015
416	8889
417	8510
418	8260
419	8976
420	8395
421	7983
422	8031
423	9168
424	7995
425	8198
426	8918
427	7686
428	8389
429	7907
430	7935
431	8329
432	8386
433	8203
434	9263
435	7906
436	8548
437	7999
438	8066
439	8543
440	7143
441	7299
442	8688
443	7838
444	8067
445	8343
446	7278
447	7532
448	8185
449	8553
450	7760
451	7412
452	7217
453	7074
454	7578
455	7526
456	8337
457	7796
458	7161
459	7641
460	7855
461	7887
462	8270
463	8051
464	7767
465	7155
466	6851
467	7442
468	7998
469	6856
470	6400
471	8351
472	7815
473	6606
474	7417
475	7452
476	5991
477	7112
478	7296
479	8269
480	7118
481	7305
482	6425
483	6292
484	6053
485	7067
486	7221
487	7269
488	6467
489	6863
490	7075
491	6250
492	6340
493	7091
494	6406
495	6560
496	6973
497	7214
498	7205
499	6716
500	6648
501	7468
502	5711
503	6817
504	6853
505	6369
506	6862
507	6257
508	7117
509	5989
510	6647
511	6598
512	5940
513	6093
514	6983
515	6399
516	5929
517	5089
518	5365
519	5673
520	6232
521	5968
522	5673
523	6516
524	6772
525	4477
526	6212
527	5649
528	5743
529	6213
530	5689
531	6534
532	5190
533	5902
534	6059
535	6020
536	5499
537	5439
538	5583
539	5559
540	6101
541	5800
542	6084
543	6182
544	5730
545	5979
546	5107
547	5449
548	5236
549	5242
550	4563
551	5968
552	6002
553	5861
554	4963
555	4594
556	4677
557	5438
558	4830
559	5481
560	5842
561	4604
562	5636
563	4679
564	5143
565	5406
566	5121
567	4323
568	4940
569	4654
570	4692
571	5302
572	4738
573	4835
574	4409
575	5040
576	4091
577	5609
578	4131
579	4638
580	4818
581	4952
582	4586
583	4753
584	4199
585	4106
586	3764
587	5588
588	3953
589	3769
590	3810
591	4197
592	4375
593	4139
594	4128
595	4356
596	5136
597	4918
598	4645
599	3900
600	3321
601	3717
602	4053
603	3321
604	4552
605	4197
606	2850
607	3716
608	3920
609	4193
610	4083
611	4060
612	3764
613	3746
614	3489
615	3697
616	3361
617	3642
618	2771
619	3193
620	4466
621	3254
622	3194
623	2844
624	3349
625	3218
626	3403
627	3378
628	3875
629	3480
630	3124
631	2925
632	3364
633	3151
634	3282
635	3839
636	3193
637	2651
638	3423
639	2781
640	2824
641	3348
642	2866
643	2851
644	2437
645	3427
646	2797
647	3249
648	3153
649	2430
650	2037
651	1794
652	2957
653	2714
654	2995
655	2755
656	2728
657	1534
658	2022
659	2994
660	2576
661	2826
662	2168
663	2994
664	2356
665	3140
666	2691
667	2207
668	1808
669	2608
670	2908
671	2433
672	2035
673	1702
674	3091
675	1782
676	2923
677	2754
678	2680
679	1537
680	2039
681	1798
682	1682
683	1864
684	1808
685	1294
686	1692
687	1547
688	2568
689	1923
690	1583
691	2286
692	1407
693	2522
694	2074
695	2045
696	1546
697	1590
698	2134
699	1185
700	1877
701	1214
702	1238
703	764
704	1485
705	1549
706	1944
707	1166
708	1871
709	1353
710	1176
711	1417
712	1391
713	1285
714	1586
715	2080
716	1501
717	122
718	1550
719	1646
720	979
721	1308
722	853
723	1239
724	1674
725	1134
726	927
727	765
728	237
729	1538
730	8772
731	9673
732	10378
733	10017
734	10001
735	11076
736	9999
737	10149
738	10305
739	9587
740	9566
741	8616
742	10540
743	10733
744	9414
745	9799
746	9004
747	8092
748	9172
749	9170
750	9623
751	9666
752	9040
753	8857
754	9160
755	9450
756	9044
757	8653
758	9732
759	9146
760	9132
761	8522
762	9267
763	8408
764	8207
765	9588
766	8505
767	8789
768	9550
769	8882
770	8544
771	8449
772	8558
773	9188
774	9158
775	8621
776	9590
777	9203
778	8907
779	8601
780	8250
781	8415
782	7826
783	8936
784	8119
785	8718
786	8322
787	9581
788	8137
789	9324
790	9259
791	8642
792	9010
793	8474
794	7875
795	7774
796	8216
797	8596
798	7965
799	8991
800	8315
801	8616
802	8032
803	8019
804	8675
805	8560
806	7590
807	8397
808	7456
809	8582
810	8316
811	8176
812	7789
813	7728
814	8632
815	7878
816	7718
817	8614
818	6580
819	7872
820	7342
821	7604
822	8521
823	7773
824	7731
825	8056
826	8212
827	7522
828	6023
829	7664
830	7524
831	7489
832	7746
833	7817
834	7852
835	7053
836	8100
837	8119
838	6916
839	6889
840	6568
841	7716
842	7121
843	6920
844	7392
845	7245
846	6606
847	6038
848	6903
849	7023
850	6456
851	6228
852	7373
853	7186
854	7077
855	7601
856	7070
857	6908
858	7261
859	6961
860	7491
861	6638
862	6694
863	5938
864	6361
865	5889
866	6562
867	6787
868	6937
869	6550
870	6730
871	6749
872	5797
873	6702
874	6322
875	6307
876	5679
877	6206
878	6745
879	6319
880	6067
881	6317
882	6373
883	6590
884	6542
885	5941
886	6312
887	5846
888	6479
889	6008
890	6465
891	6575
892	5819
893	5717
894	6376
895	6555
896	6767
897	5628
898	6132
899	6562
900	6374
901	5775
902	5173
903	6232
904	6222
905	5077
906	5574
907	5207
908	5090
909	5686
910	5715
911	5454
912	5757
913	5254
914	5622
915	6025
916	5763
917	5683
918	5345
919	5410
920	5601
921	5387
922	5367
923	5173
924	5704
925	4567
926	4962
927	5285
928	5347
929	4875
930	5390
931	5252
932	4491
933	5021
934	4872
935	4931
936	4749
937	4407
938	4133
939	4607
940	5956
941	5194
942	4760
943	4631
944	4280
945	4575
946	4936
947	4769
948	5150
949	5059
950	4603
951	4620
952	4300
953	4969
954	4622
955	4200
956	4104
957	5258
958	3878
959	3651
960	4885
961	5750
962	4127
963	4488
964	5090
965	5081
966	3873
967	4675
968	3862
969	3720
970	3498
971	4599
972	3437
973	4737
974	3513
975	3245
976	3334
977	3672
978	3480
979	3191
980	3286
981	3636
982	3136
983	3713
984	2813
985	3747
986	3939
987	3440
988	3014
989	3552
990	3779
991	3271
992	2674
993	3016
994	3764
995	3634
996	4639
997	3912
998	3889
999	3562
1000	3869
1001	3373
1002	3527
1003	2818
1004	3177
1005	2177
1006	3186
1007	3582
1008	3555
1009	2867
1010	3827
1011	3513
1012	3017
1013	3022
1014	3076
1015	2926
1016	3060
1017	2991
1018	2139
1019	3802
1020	2286
1021	2406
1022	2101
1023	3837
1024	3529
1025	2974
1026	2434
1027	2802
1028	2707
1029	2732
1030	1778
1031	2922
1032	1869
1033	2617
1034	2818
1035	1717
1036	2456
1037	2645
1038	2750
1039	1544
1040	2154
1041	2550
1042	2381
1043	1712
1044	2792
1045	1680
1046	1899
1047	2578
1048	2349
1049	1996
1050	1556
1051	2223
1052	2771
1053	2580
1054	1290
1055	2105
1056	1500
1057	1835
1058	1972
1059	1602
1060	1628
1061	2550
1062	2058
1063	459
1064	1373
1065	1581
1066	1303
1067	1526
1068	2044
1069	1482
1070	2317
1071	1080
1072	2210
1073	1633
1074	1556
1075	1712
1076	906
1077	1219
1078	746
1079	1872
1080	539
1081	1073
1082	2107
1083	1734
1084	380
1085	1549
1086	678
1087	101
1088	308
1089	691
1090	1820
1091	-133
1092	1326
1093	387
1094	958
1095	10313
1096	9900
1097	10740
1098	9651
1099	10036
1100	10022
1101	10783
1102	8716
1103	9869
1104	9258
1105	9980
1106	9977
1107	9503
1108	10063
1109	8982
1110	9762
1111	9376
1112	9581
1113	9793
1114	9038
1115	9155
1116	8900
1117	9968
1118	8754
1119	10099
1120	9341
1121	9315
1122	9677
1123	9322
1124	9744
1125	9692
1126	9648
1127	8248
1128	9585
1129	9791
1130	9543
1131	9213
1132	8627
1133	8700
1134	9119
1135	8619
1136	9449
1137	8751
1138	8750
1139	9463
1140	8732
1141	8571
1142	8920
1143	8568
1144	8120
1145	9021
1146	8898
1147	8758
1148	8559
1149	9075
1150	8317
1151	8809
1152	8862
1153	8077
1154	8301
1155	8720
1156	8988
1157	8837
1158	8587
1159	7714
1160	8328
1161	7731
1162	8318
1163	8426
1164	8318
1165	8738
1166	8668
1167	8597
1168	8172
1169	8984
1170	7950
1171	7700
1172	7121
1173	8782
1174	8615
1175	7563
1176	7641
1177	8693
1178	7829
1179	6158
1180	7923
1181	7843
1182	7666
1183	8268
1184	7700
1185	7328
1186	7515
1187	7325
1188	7083
1189	8061
1190	7720
1191	7744
1192	6996
1193	7071
1194	7583
1195	6518
1196	7059
1197	7005
1198	7956
1199	7494
1200	7635
1201	7274
1202	7173
1203	7180
1204	7233
1205	7526
1206	7495
1207	6950
1208	7918
1209	6785
1210	7067
1211	6845
1212	6604
1213	7348
1214	7389
1215	7028
1216	6626
1217	7227
1218	6942
1219	7925
1220	7605
1221	6317
1222	6598
1223	6894
1224	7238
1225	7146
1226	6769
1227	7266
1228	6838
1229	6894
1230	6872
1231	6468
1232	6673
1233	6991
1234	7303
1235	7164
1236	7270
1237	6867
1238	6734
1239	6520
1240	5690
1241	6959
1242	6699
1243	6671
1244	5843
1245	6010
1246	6016
1247	6818
1248	5996
1249	6733
1250	5479
1251	5710
1252	5219
1253	6494
1254	6706
1255	6335
1256	6371
1257	6373
1258	7247
1259	6731
1260	6449
1261	5494
1262	6307
1263	6201
1264	5654
1265	5751
1266	5047
1267	5774
1268	5659
1269	5421
1270	5102
1271	6067
1272	5476
1273	5767
1274	5289
1275	5672
1276	5497
1277	5394
1278	5917
1279	5294
1280	5602
1281	5736
1282	4171
1283	4727
1284	5464
1285	4655
1286	5269
1287	5546
1288	4171
1289	5298
1290	5468
1291	5383
1292	4459
1293	5553
1294	4695
1295	5115
1296	5062
1297	5274
1298	5498
1299	4840
1300	5210
1301	5028
1302	4596
1303	4498
1304	4201
1305	4849
1306	4882
1307	4848
1308	5062
1309	3402
1310	5053
1311	4694
1312	4211
1313	4910
1314	4237
1315	5127
1316	4504
1317	4756
1318	4718
1319	4013
1320	4885
1321	3888
1322	5565
1323	4765
1324	4228
1325	4641
1326	4239
1327	3852
1328	4057
1329	4471
1330	3835
1331	4410
1332	4004
1333	5311
1334	3699
1335	3695
1336	3818
1337	4411
1338	3381
1339	3156
1340	4155
1341	3322
1342	2906
1343	3848
1344	4113
1345	1890
1346	3467
1347	2713
1348	3876
1349	4385
1350	3759
1351	2643
1352	3268
1353	2914
1354	3304
1355	3563
1356	3150
1357	4265
1358	3806
1359	3648
1360	3576
1361	2826
1362	3015
1363	2935
1364	2865
1365	3225
1366	3084
1367	2726
1368	3556
1369	2220
1370	3886
1371	3895
1372	3045
1373	3497
1374	3941
1375	3126
1376	3655
1377	2914
1378	2920
1379	1622
1380	1942
1381	2762
1382	2958
1383	3105
1384	2772
1385	3527
1386	2333
1387	2385
1388	2340
1389	2903
1390	2594
1391	2319
1392	2763
1393	2824
1394	2597
1395	2186
1396	2287
1397	2360
1398	2829
1399	1872
1400	1400
1401	1859
1402	2001
1403	1775
1404	1645
1405	2310
1406	2264
1407	1358
1408	2028
1409	2508
1410	2137
1411	2290
1412	2128
1413	2787
1414	2056
1415	2115
1416	2275
1417	2304
1418	429
1419	1981
1420	1863
1421	2479
1422	1295
1423	1664
1424	1861
1425	2990
1426	1453
1427	1334
1428	2463
1429	1702
1430	1207
1431	1332
1432	1685
1433	1653
1434	1000
1435	2397
1436	1720
1437	1747
1438	1987
1439	1377
1440	1864
1441	1868
1442	1517
1443	2097
1444	1517
1445	1089
1446	1156
1447	1590
1448	702
1449	1593
1450	539
1451	1715
1452	1542
1453	1467
1454	638
1455	1646
1456	1135
1457	1782
1458	640
1459	720
