# Supplementary material for: Estimating cetacean population trends from static acoustic monitoring data using Paired Year Ratio Assessment (PYRA)
Source: PLoS One. 2022 Mar 17;17(3):e0264289. doi: 10.1371/journal.pone.0264289 (PMC8929582; doi:10.1371/journal.pone.0264289)
Supplement: S1 Data — (ZIP) [file pone.0264289.s007.zip › ZIP/Synthetic/Scenario 1/Medium/paired/Paired data_Normal500_100days_overlp_70d.xlsx]

## Sheet: Sheet1
DayN	Paired data
0
1
2
3
4
5
6
7
8
9
10
11
12
13
14
15
16
17
18
19
20
21
22
23
24
25
26
27
28
29
30	10034
31	8854
32	8415
33	9416
34	9984
35	9902
36	8860
37	8872
38	8316
39	9244
40	10062
41	8982
42	9632
43	8481
44	9525
45	8951
46	9527
47	9381
48	9072
49	8531
50	8290
51	9005
52	8337
53	8547
54	8168
55	8760
56	8029
57	7753
58	8214
59	7498
60	8140
61	8210
62	8194
63	8949
64	8441
65	9238
66	8917
67	8444
68	8244
69	8309
70	8827
71	7582
72	8249
73	9130
74	8659
75	9054
76	7335
77	8484
78	7111
79	8177
80	6988
81	7479
82	8771
83	7599
84	7351
85	7840
86	7271
87	7229
88	7617
89	8100
90	7490
91	7739
92	7529
93	6414
94	8424
95	7863
96	7013
97	8571
98	6358
99	7731
100
101
102
103
104
105
106
107
108
109
110
111
112
113
114
115
116
117
118
119
120
121
122
123
124
125
126
127
128
129
130
131
132
133
134
135
136
137
138
139
140
141
142
143
144
145
146
147
148
149
150
151
152
153
154
155
156
157
158
159
160
161
162
163
164
165
166
167
168
169
170
171
172
173
174
175
176
177
178
179
180
181
182
183
184
185
186
187
188
189
190
191
192
193
194
195
196
197
198
199
200
201
202
203
204
205
206
207
208
209
210
211
212
213
214
215
216
217
218
219
220
221
222
223
224
225
226
227
228
229
230
231
232
233
234
235
236
237
238
239
240
241
242
243
244
245
246
247
248
249
250
251
252
253
254
255
256
257
258
259
260
261
262
263
264
265
266
267
268
269
270
271
272
273
274
275
276
277
278
279
280
281
282
283
284
285
286
287
288
289
290
291
292
293
294
295
296
297
298
299
300
301
302
303
304
305
306
307
308
309
310
311
312
313
314
315
316
317
318
319
320
321
322
323
324
325
326
327
328
329
330
331
332
333
334
335
336
337
338
339
340
341
342
343
344
345
346
347
348
349
350
351
352
353
354
355
356
357
358
359
360
361
362
363
364
365
366
367
368
369
370
371
372
373
374
375
376
377
378
379
380
381
382
383
384
385
386
387
388
389
390
391
392
393
394
395	10536
396	8278
397	9599
398	9495
399	8850
400	8664
401	9063
402	9432
403	8773
404	8987
405	9591
406	9052
407	9225
408	9039
409	9898
410	8742
411	8662
412	8688
413	8241
414	7528
415	9015
416	8889
417	8510
418	8260
419	8976
420	8395
421	7983
422	8031
423	9168
424	7995
425	8198
426	8918
427	7686
428	8389
429	7907
430	7935
431	8329
432	8386
433	8203
434	9263
435	7906
436	8548
437	7999
438	8066
439	8543
440	7143
441	7299
442	8688
443	7838
444	8067
445	8343
446	7278
447	7532
448	8185
449	8553
450	7760
451	7412
452	7217
453	7074
454	7578
455	7526
456	8337
457	7796
458	7161
459	7641
460	7855
461	7887
462	8270
463	8051
464	7767
465	7155
466	6851
467	7442
468	7998
469	6856
470	6400
471	8351
472	7815
473	6606
474	7417
475	7452
476	5991
477	7112
478	7296
479	8269
480	7118
481	7305
482	6425
483	6292
484	6053
485	7067
486	7221
487	7269
488	6467
489	6863
490	7075
491	6250
492	6340
493	7091
494	6406
495
496
497
498
499
500
501
502
503
504
505
506
507
508
509
510
511
512
513
514
515
516
517
518
519
520
521
522
523
524
525
526
527
528
529
530
531
532
533
534
535
536
537
538
539
540
541
542
543
544
545
546
547
548
549
550
551
552
553
554
555
556
557
558
559
560
561
562
563
564
565
566
567
568
569
570
571
572
573
574
575
576
577
578
579
580
581
582
583
584
585
586
587
588
589
590
591
592
593
594
595
596
597
598
599
600
601
602
603
604
605
606
607
608
609
610
611
612
613
614
615
616
617
618
619
620
621
622
623
624
625
626
627
628
629
630
631
632
633
634
635
636
637
638
639
640
641
642
643
644
645
646
647
648
649
650
651
652
653
654
655
656
657
658
659
660
661
662
663
664
665
666
667
668
669
670
671
672
673
674
675
676
677
678
679
680
681
682
683
684
685
686
687
688
689
690
691
692
693
694
695
696
697
698
699
700
701
702
703
704
705
706
707
708
709
710
711
712
713
714
715
716
717
718
719
720
721
722
723
724
725
726
727
728
729
730
731
732
733
734
735
736
737
738
739
740
741
742
743
744
745
746
747
748
749
750
751
752
753
754
755
756
757
758
759
760
761
762
763
764
765
766
767
768
769
770
771
772
773
774
775
776
777
778
779
780
781
782
783
784
785
786
787
788
789
790	9259
791	8642
792	9010
793	8474
794	7875
795	7774
796	8216
797	8596
798	7965
799	8991
800	8315
801	8616
802	8032
803	8019
804	8675
805	8560
806	7590
807	8397
808	7456
809	8582
810	8316
811	8176
812	7789
813	7728
814	8632
815	7878
816	7718
817	8614
818	6580
819	7872
820	7342
821	7604
822	8521
823	7773
824	7731
825	8056
826	8212
827	7522
828	6023
829	7664
830	7524
831	7489
832	7746
833	7817
834	7852
835	7053
836	8100
837	8119
838	6916
839	6889
840	6568
841	7716
842	7121
843	6920
844	7392
845	7245
846	6606
847	6038
848	6903
849	7023
850	6456
851	6228
852	7373
853	7186
854	7077
855	7601
856	7070
857	6908
858	7261
859	6961
860	7491
861	6638
862	6694
863	5938
864	6361
865	5889
866	6562
867	6787
868	6937
869	6550
870	6730
871	6749
872	5797
873	6702
874	6322
875	6307
876	5679
877	6206
878	6745
879	6319
880	6067
881	6317
882	6373
883	6590
884	6542
885	5941
886	6312
887	5846
888	6479
889	6008
890
891
892
893
894
895
896
897
898
899
900
901
902
903
904
905
906
907
908
909
910
911
912
913
914
915
916
917
918
919
920
921
922
923
924
925
926
927
928
929
930
931
932
933
934
935
936
937
938
939
940
941
942
943
944
945
946
947
948
949
950
951
952
953
954
955
956
957
958
959
960
961
962
963
964
965
966
967
968
969
970
971
972
973
974
975
976
977
978
979
980
981
982
983
984
985
986
987
988
989
990
991
992
993
994
995
996
997
998
999
1000
1001
1002
1003
1004
1005
1006
1007
1008
1009
1010
1011
1012
1013
1014
1015
1016
1017
1018
1019
1020
1021
1022
1023
1024
1025
1026
1027
1028
1029
1030
1031
1032
1033
1034
1035
1036
1037
1038
1039
1040
1041
1042
1043
1044
1045
1046
1047
1048
1049
1050
1051
1052
1053
1054
1055
1056
1057
1058
1059
1060
1061
1062
1063
1064
1065
1066
1067
1068
1069
1070
1071
1072
1073
1074
1075
1076
1077
1078
1079
1080
1081
1082
1083
1084
1085
1086
1087
1088
1089
1090
1091
1092
1093
1094
1095
1096
1097
1098
1099
1100
1101
1102
1103
1104
1105
1106
1107
1108
1109
1110
1111
1112
1113
1114
1115
1116
1117
1118
1119
1120
1121
1122
1123
1124
1125
1126
1127
1128
1129
1130
1131
1132
1133
1134
1135
1136
1137
1138
1139
1140
1141
1142
1143
1144
1145
1146
1147
1148
1149
1150
1151
1152
1153
1154
1155
1156
1157
1158
1159
1160
1161
1162
1163
1164
1165
1166
1167
1168
1169
1170
1171
1172
1173
1174
1175
1176
1177
1178
1179
1180
1181
1182
1183
1184
1185	7328
1186	7515
1187	7325
1188	7083
1189	8061
1190	7720
1191	7744
1192	6996
1193	7071
1194	7583
1195	6518
1196	7059
1197	7005
1198	7956
1199	7494
1200	7635
1201	7274
1202	7173
1203	7180
1204	7233
1205	7526
1206	7495
1207	6950
1208	7918
1209	6785
1210	7067
1211	6845
1212	6604
1213	7348
1214	7389
1215	7028
1216	6626
1217	7227
1218	6942
1219	7925
1220	7605
1221	6317
1222	6598
1223	6894
1224	7238
1225	7146
1226	6769
1227	7266
1228	6838
1229	6894
1230	6872
1231	6468
1232	6673
1233	6991
1234	7303
1235	7164
1236	7270
1237	6867
1238	6734
1239	6520
1240	5690
1241	6959
1242	6699
1243	6671
1244	5843
1245	6010
1246	6016
1247	6818
1248	5996
1249	6733
1250	5479
1251	5710
1252	5219
1253	6494
1254	6706
1255
1256
1257
1258
1259
1260
1261
1262
1263
1264
1265
1266
1267
1268
1269
1270
1271
1272
1273
1274
1275
1276
1277
1278
1279
1280
1281
1282
1283
1284
1285
1286
1287
1288
1289
1290
1291
1292
1293
1294
1295
1296
1297
1298
1299
1300
1301
1302
1303
1304
1305
1306
1307
1308
1309
1310
1311
1312
1313
1314
1315
1316
1317
1318
1319
1320
1321
1322
1323
1324
1325
1326
1327
1328
1329
1330
1331
1332
1333
1334
1335
1336
1337
1338
1339
1340
1341
1342
1343
1344
1345
1346
1347
1348
1349
1350
1351
1352
1353
1354
1355
1356
1357
1358
1359
1360
1361
1362
1363
1364
1365
1366
1367
1368
1369
1370
1371
1372
1373
1374
1375
1376
1377
1378
1379
1380
1381
1382
1383
1384
1385
1386
1387
1388
1389
1390
1391
1392
1393
1394
1395
1396
1397
1398
1399
1400
1401
1402
1403
1404
1405
1406
1407
1408
1409
1410
1411
1412
1413
1414
1415
1416
1417
1418
1419
1420
1421
1422
1423
1424
1425
1426
1427
1428
1429
1430
1431
1432
1433
1434
1435
1436
1437
1438
1439
1440
1441
1442
1443
1444
1445
1446
1447
1448
1449
1450
1451
1452
1453
1454
1455
1456
1457
1458
1459
