# Supplementary material for: Estimating cetacean population trends from static acoustic monitoring data using Paired Year Ratio Assessment (PYRA)
Source: PLoS One. 2022 Mar 17;17(3):e0264289. doi: 10.1371/journal.pone.0264289 (PMC8929582; doi:10.1371/journal.pone.0264289)
Supplement: S1 Data — (ZIP) [file pone.0264289.s007.zip › ZIP/Synthetic/Scenario 2/High/original/Original sawtooth_Normal1000.xlsx]

## Sheet: Sheet1
DayN	original sawtooth data
0	11105
1	8820
2	9073
3	10421
4	10594
5	10048
6	8704
7	10177
8	10131
9	10212
10	10459
11	9914
12	8098
13	9976
14	9228
15	11358
16	7453
17	9568
18	10169
19	7328
20	9369
21	10121
22	9125
23	10120
24	9799
25	11928
26	8410
27	10353
28	8518
29	11001
30	8707
31	10295
32	8803
33	10825
34	9517
35	11062
36	9182
37	8456
38	9560
39	10180
40	8542
41	6387
42	9905
43	10522
44	10361
45	10145
46	9629
47	10582
48	7393
49	7937
50	8324
51	8067
52	9779
53	10369
54	7825
55	10351
56	12103
57	10110
58	8857
59	10423
60	10307
61	10312
62	12398
63	11451
64	7970
65	10402
66	11328
67	8606
68	9149
69	10526
70	10122
71	10964
72	11386
73	9104
74	9869
75	9106
76	9931
77	11509
78	10890
79	10319
80	8654
81	9010
82	9101
83	10687
84	9498
85	10243
86	8931
87	8482
88	10797
89	8404
90	9916
91	9556
92	10629
93	9109
94	10841
95	7462
96	8590
97	8931
98	8496
99	8320
100	9509
101	10156
102	10524
103	7413
104	9808
105	10505
106	10718
107	9276
108	9339
109	10363
110	10831
111	7094
112	10485
113	10293
114	9665
115	8549
116	12088
117	8994
118	10785
119	11595
120	9010
121	11255
122	11168
123	9041
124	10444
125	7685
126	10189
127	9086
128	8291
129	8720
130	10359
131	8719
132	8376
133	8713
134	9929
135	7916
136	9501
137	9088
138	8788
139	7111
140	9014
141	8436
142	7422
143	9127
144	6502
145	9914
146	9137
147	7952
148	9904
149	8325
150	8515
151	9243
152	7898
153	7876
154	7838
155	10248
156	8271
157	9859
158	9392
159	7934
160	9729
161	8593
162	9524
163	9626
164	8964
165	8251
166	10612
167	8839
168	8674
169	8225
170	8493
171	9004
172	7168
173	7317
174	8790
175	8229
176	9202
177	6414
178	8823
179	8253
180	8825
181	9019
182	8608
183	9240
184	8490
185	9495
186	9449
187	9707
188	10850
189	8537
190	10619
191	8828
192	8889
193	9750
194	7858
195	7231
196	8674
197	7703
198	8390
199	6977
200	7632
201	9074
202	7520
203	9164
204	7797
205	9187
206	8115
207	8061
208	7975
209	8834
210	8642
211	8093
212	7725
213	8377
214	9573
215	8728
216	9303
217	8543
218	9379
219	8392
220	9191
221	8205
222	10203
223	8361
224	8667
225	7729
226	9135
227	9230
228	9457
229	7914
230	8861
231	8444
232	8061
233	7734
234	9582
235	6955
236	7438
237	8999
238	8987
239	9676
240	10646
241	8797
242	8679
243	8240
244	8353
245	7757
246	8902
247	7929
248	7959
249	8892
250	7915
251	9329
252	6357
253	6800
254	7557
255	8849
256	7807
257	6880
258	6380
259	8364
260	6951
261	8948
262	9500
263	7968
264	9567
265	9974
266	7466
267	8262
268	7224
269	8147
270	8254
271	6614
272	6754
273	10563
274	8907
275	6859
276	8862
277	8580
278	7411
279	7466
280	8891
281	7154
282	9173
283	10018
284	7880
285	8972
286	8309
287	7618
288	9521
289	8234
290	9135
291	8036
292	8061
293	7722
294	7679
295	6982
296	6101
297	7677
298	7962
299	7247
300	8624
301	8908
302	6537
303	7573
304	9950
305	7326
306	7651
307	8157
308	6743
309	7135
310	8051
311	7552
312	8312
313	7593
314	7946
315	6086
316	8951
317	6051
318	8290
319	7248
320	7786
321	9162
322	8340
323	7749
324	6137
325	6536
326	7010
327	8712
328	6531
329	7568
330	9586
331	8544
332	8040
333	8174
334	6768
335	8758
336	7478
337	7376
338	6908
339	6995
340	8688
341	8297
342	8623
343	7186
344	7841
345	6875
346	8034
347	6631
348	8008
349	7203
350	6667
351	5650
352	9871
353	7263
354	7740
355	8985
356	8716
357	8774
358	7821
359	8374
360	8246
361	7817
362	7733
363	7094
364	10169
365	8321
366	7315
367	6978
368	8009
369	6362
370	8103
371	5748
372	6419
373	7254
374	9141
375	7522
376	7924
377	6898
378	8237
379	9159
380	8970
381	8014
382	7856
383	7458
384	8545
385	7109
386	5659
387	7127
388	8560
389	8358
390	6945
391	7985
392	8486
393	7821
394	6581
395	6663
396	7417
397	7242
398	8967
399	9688
400	7247
401	6886
402	6452
403	7703
404	7416
405	6551
406	5979
407	7026
408	5418
409	7951
410	7933
411	7431
412	7768
413	8025
414	5342
415	6901
416	5841
417	8742
418	7088
419	6516
420	7852
421	7849
422	8213
423	8065
424	7959
425	6892
426	7020
427	5926
428	7268
429	7021
430	8406
431	6908
432	6308
433	6128
434	8148
435	7342
436	8413
437	7388
438	7812
439	7845
440	5717
441	7419
442	7522
443	7488
444	7106
445	7092
446	5710
447	6979
448	6988
449	8423
450	6647
451	6446
452	6449
453	7500
454	5836
455	9144
456	6574
457	7684
458	8896
459	6817
460	7937
461	7714
462	7465
463	6847
464	7883
465	7619
466	4852
467	6497
468	9247
469	7553
470	6189
471	6382
472	7787
473	6725
474	7500
475	7475
476	7105
477	6156
478	6889
479	8117
480	7628
481	7164
482	8570
483	8896
484	8936
485	5139
486	8248
487	7759
488	6127
489	5759
490	6118
491	6844
492	7302
493	7690
494	8641
495	5935
496	7670
497	8401
498	7197
499	6216
500	7309
501	7445
502	6343
503	6587
504	8291
505	6289
506	6312
507	5927
508	5936
509	7207
510	6627
511	6976
512	8066
513	8722
514	7863
515	7382
516	8501
517	7432
518	8920
519	6683
520	7259
521	7535
522	6542
523	6057
524	7742
525	7137
526	6415
527	5945
528	6951
529	5011
530	6670
531	5128
532	4579
533	7716
534	6974
535	5411
536	7195
537	6488
538	6700
539	7385
540	5781
541	6742
542	6871
543	5720
544	6247
545	7596
546	6432
547	6366
548	7626
549	6713
550	5714
551	6657
552	7898
553	6232
554	6165
555	6102
556	7320
557	4736
558	7738
559	7479
560	6604
561	6272
562	6485
563	5596
564	8572
565	5885
566	6476
567	6370
568	5581
569	6501
570	5603
571	6809
572	8388
573	5528
574	4562
575	5363
576	5264
577	5888
578	6482
579	7087
580	5526
581	7185
582	5025
583	6746
584	4216
585	5869
586	6344
587	5166
588	5284
589	4357
590	5766
591	4665
592	5673
593	5663
594	7294
595	8395
596	5935
597	6776
598	5072
599	4572
600	6696
601	3519
602	6720
603	6417
604	6772
605	6340
606	4637
607	6742
608	5244
609	4489
610	6387
611	5638
612	5495
613	4969
614	6075
615	4279
616	5374
617	5267
618	5943
619	6524
620	6789
621	5521
622	5734
623	6919
624	6903
625	5598
626	4862
627	4900
628	6590
629	5979
630	6847
631	6699
632	5814
633	6961
634	5675
635	6129
636	5583
637	5565
638	5796
639	6778
640	6341
641	5452
642	7517
643	6313
644	5532
645	5526
646	7964
647	6468
648	5240
649	7900
650	6158
651	5779
652	5950
653	6637
654	6940
655	6217
656	7188
657	6099
658	5493
659	4785
660	5492
661	5503
662	6229
663	6121
664	6722
665	5657
666	6196
667	5994
668	6066
669	6531
670	6324
671	7556
672	5451
673	5762
674	3588
675	5101
676	7816
677	6598
678	7611
679	5061
680	4968
681	5382
682	8339
683	7560
684	5214
685	4860
686	6561
687	5372
688	5118
689	5492
690	5773
691	4458
692	4437
693	4406
694	4791
695	4848
696	5843
697	4541
698	5471
699	5613
700	5037
701	5475
702	4808
703	4742
704	6261
705	5701
706	4696
707	5506
708	4862
709	4718
710	6614
711	6803
712	5489
713	4237
714	6592
715	6372
716	2845
717	6643
718	4856
719	6148
720	6870
721	5153
722	5406
723	4404
724	4341
725	5349
726	4998
727	5386
728	4434
729	4228
730	4240
731	6228
732	5706
733	4787
734	6672
735	6178
736	5588
737	5713
738	6357
739	5991
740	5582
741	4952
742	4897
743	3424
744	4943
745	5981
746	5016
747	5082
748	5451
749	4530
750	5495
751	3982
752	5619
753	5086
754	4912
755	5382
756	5744
757	4665
758	5140
759	5543
760	6546
761	4477
762	5201
763	5310
764	6803
765	5823
766	4245
767	4534
768	5798
769	6167
770	5365
771	5629
772	4540
773	4910
774	5245
775	4662
776	4814
777	2745
778	6362
779	6788
780	4444
781	6111
782	5866
783	3407
784	3732
785	5984
786	6212
787	6642
788	3819
789	6184
790	6017
791	4811
792	5110
793	4248
794	3817
795	5586
796	5796
797	5329
798	5231
799	4637
800	3832
801	4967
802	5305
803	4799
804	4658
805	3665
806	3764
807	5826
808	3940
809	6195
810	5158
811	6293
812	2715
813	4804
814	3904
815	5742
816	6580
817	5647
818	4640
819	4054
820	2813
821	6783
822	6085
823	4569
824	5039
825	3832
826	4067
827	5129
828	6065
829	5078
830	6514
831	5242
832	3821
833	3820
834	5329
835	3361
836	5021
837	3939
838	6627
839	4794
840	5051
841	2827
842	3909
843	3835
844	5472
845	5929
846	4552
847	5012
848	4572
849	4649
850	4097
851	3649
852	4993
853	5184
854	5393
855	5005
856	5572
857	4123
858	4256
859	4577
860	4632
861	4677
862	3252
863	3925
864	4542
865	3485
866	3128
867	4482
868	4974
869	5232
870	3056
871	4258
872	4362
873	3487
874	4884
875	6187
876	4615
877	5469
878	5955
879	3988
880	6478
881	3570
882	4517
883	3271
884	3726
885	4387
886	4975
887	6084
888	3880
889	5939
890	3837
891	3802
892	5086
893	5948
894	4666
895	3083
896	4563
897	5941
898	4676
899	5581
900	4467
901	3029
902	5141
903	4283
904	2734
905	5762
906	4727
907	4539
908	4867
909	5931
910	5608
911	4284
912	3702
913	3092
914	4998
915	5357
916	5173
917	3807
918	3474
919	4278
920	4737
921	5044
922	6120
923	5331
924	3112
925	3116
926	4567
927	5151
928	2906
929	2881
930	2850
931	2512
932	4081
933	4288
934	3524
935	2642
936	4557
937	4240
938	2875
939	2817
940	2274
941	5180
942	5252
943	4106
944	4670
945	4103
946	4131
947	4091
948	5094
949	3679
950	3532
951	4418
952	3599
953	4142
954	4885
955	4063
956	4362
957	5131
958	5148
959	1773
960	3942
961	4073
962	3184
963	3404
964	2711
965	2415
966	3642
967	2564
968	5443
969	3256
970	2601
971	4756
972	1977
973	3178
974	3702
975	5189
976	4504
977	4116
978	4321
979	4649
980	4500
981	4791
982	4314
983	3209
984	2396
985	907
986	3529
987	4800
988	3014
989	3489
990	4796
991	3786
992	1420
993	2335
994	3970
995	2199
996	4213
997	3137
998	4551
999	2068
1000	3863
1001	3454
1002	3643
1003	3772
1004	4016
1005	2610
1006	2697
1007	2790
1008	3186
1009	5178
1010	4610
1011	4388
1012	3650
1013	3830
1014	2943
1015	4450
1016	5382
1017	4109
1018	4155
1019	2372
1020	4414
1021	2753
1022	3743
1023	3779
1024	4057
1025	4121
1026	3652
1027	3683
1028	5100
1029	2247
1030	3772
1031	3320
1032	2349
1033	2648
1034	6317
1035	2165
1036	4144
1037	3442
1038	4674
1039	5484
1040	4018
1041	3487
1042	4187
1043	5601
1044	3503
1045	3571
1046	2400
1047	3797
1048	2267
1049	4795
1050	3469
1051	3003
1052	4200
1053	1006
1054	2395
1055	3945
1056	2858
1057	4877
1058	3072
1059	3713
1060	3678
1061	3321
1062	5105
1063	3032
1064	1969
1065	2386
1066	3017
1067	3912
1068	2472
1069	3115
1070	2992
1071	2381
1072	4717
1073	3610
1074	2162
1075	3229
1076	3991
1077	2201
1078	4637
1079	3319
1080	2612
1081	1529
1082	3225
1083	-244
1084	2523
1085	2149
1086	4476
1087	4888
1088	1492
1089	2663
1090	1625
1091	3462
1092	2387
1093	1691
1094	4447
1095	2297
1096	2373
1097	3128
1098	4321
1099	3492
1100	2654
1101	3364
1102	1958
1103	3916
1104	1630
1105	3403
1106	2068
1107	4326
1108	4293
1109	2565
1110	3176
1111	1029
1112	3217
1113	2723
1114	1150
1115	2964
1116	3035
1117	1928
1118	1587
1119	3794
1120	4231
1121	2750
1122	3625
1123	4361
1124	3548
1125	3085
1126	1489
1127	2750
1128	3702
1129	2960
1130	3401
1131	2856
1132	3354
1133	3363
1134	2463
1135	3000
1136	2622
1137	3179
1138	5060
1139	1997
1140	3277
1141	2493
1142	3310
1143	3679
1144	2712
1145	4207
1146	2763
1147	2609
1148	3293
1149	3110
1150	5676
1151	3968
1152	4155
1153	1432
1154	2379
1155	1553
1156	5687
1157	631
1158	2313
1159	4116
1160	1106
1161	2046
1162	3586
1163	3059
1164	3836
1165	3739
1166	3562
1167	3004
1168	3113
1169	1858
1170	1623
1171	1151
1172	3067
1173	2654
1174	2973
1175	4649
1176	4244
1177	3205
1178	2270
1179	1147
1180	3560
1181	4399
1182	1905
1183	2843
1184	3593
1185	2859
1186	3235
1187	1434
1188	4210
1189	1687
1190	881
1191	776
1192	4309
1193	811
1194	3641
1195	3548
1196	2022
1197	1496
1198	4393
1199	3591
1200	2239
1201	2917
1202	1643
1203	2374
1204	2429
1205	1982
1206	2144
1207	2728
1208	2557
1209	2296
1210	1460
1211	2276
1212	2483
1213	2679
1214	3037
1215	3339
1216	2396
1217	1939
1218	2211
1219	1631
1220	2431
1221	1658
1222	1816
1223	3740
1224	2335
1225	2480
1226	1929
1227	4130
1228	3303
1229	997
1230	1050
1231	2769
1232	2251
1233	4126
1234	385
1235	3118
1236	1857
1237	2365
1238	2044
1239	951
1240	961
1241	929
1242	2518
1243	1271
1244	1099
1245	2021
1246	12
1247	987
1248	1486
1249	647
1250	3584
1251	3122
1252	1005
1253	3790
1254	2299
1255	1763
1256	2133
1257	1332
1258	2746
1259	2282
1260	2792
1261	3091
1262	1147
1263	2716
1264	-175
1265	1749
1266	1939
1267	639
1268	1508
1269	1510
1270	1148
1271	3326
1272	2280
1273	2077
1274	3084
1275	2852
1276	948
1277	852
1278	419
1279	-527
1280	2688
1281	-326
1282	2900
1283	4369
1284	2496
1285	2794
1286	1953
1287	2388
1288	2778
1289	1921
1290	1016
1291	-379
1292	2758
1293	1526
1294	1491
1295	1443
1296	3217
1297	848
1298	1564
1299	614
1300	1763
1301	2271
1302	1938
1303	3094
1304	1421
1305	2107
1306	2305
1307	1254
1308	1441
1309	2338
1310	2090
1311	1813
1312	1856
1313	1761
1314	3709
1315	1580
1316	2304
1317	3102
1318	1084
1319	307
1320	1976
1321	1973
1322	1407
1323	988
1324	1107
1325	2386
1326	2561
1327	2083
1328	1218
1329	2534
1330	1484
1331	1939
1332	1923
1333	1932
1334	314
1335	1516
1336	2517
1337	1546
1338	1581
1339	1251
1340	1507
1341	2803
1342	697
1343	1823
1344	-421
1345	3329
1346	594
1347	1207
1348	2772
1349	2318
1350	1685
1351	1519
1352	1371
1353	2845
1354	1833
1355	406
1356	1731
1357	1680
1358	1513
1359	1327
1360	1527
1361	1426
1362	1864
1363	1826
1364	1409
1365	1270
1366	714
1367	1825
1368	985
1369	-8
1370	542
1371	2113
1372	1486
1373	4435
1374	1196
1375	654
1376	1816
1377	1351
1378	1986
1379	2713
1380	2160
1381	815
1382	369
1383	941
1384	90
1385	2087
1386	2282
1387	701
1388	1846
1389	951
1390	2053
1391	853
1392	342
1393	1299
1394	1981
1395	2096
1396	741
1397	2614
1398	1550
1399	915
1400	2154
1401	765
1402	-609
1403	-95
1404	1317
1405	1404
1406	3311
1407	824
1408	590
1409	419
1410	304
1411	622
1412	1787
1413	927
1414	19
1415	2118
1416	3411
1417	1541
1418	1345
1419	2283
1420	-536
1421	828
1422	57
1423	868
1424	1557
1425	-113
1426	874
1427	949
1428	92
1429	-72
1430	1060
1431	666
1432	964
1433	-187
1434	1115
1435	1237
1436	2399
1437	258
1438	-1068
1439	-757
1440	1646
1441	1124
1442	1116
1443	1319
1444	1272
1445	1780
1446	336
1447	487
1448	-299
1449	1691
1450	1533
1451	2794
1452	56
1453	1286
1454	1463
1455	1192
1456	-472
1457	904
1458	2242
1459	242
