# Supplementary material for: Estimating cetacean population trends from static acoustic monitoring data using Paired Year Ratio Assessment (PYRA)
Source: PLoS One. 2022 Mar 17;17(3):e0264289. doi: 10.1371/journal.pone.0264289 (PMC8929582; doi:10.1371/journal.pone.0264289)
Supplement: S1 Data — (ZIP) [file pone.0264289.s007.zip › ZIP/Synthetic/Scenario 2/High/paired/Paired data_Normal1000_100days_overlp_70d.xlsx]

## Sheet: Sheet1
DayN	Paired data
0
1
2
3
4
5
6
7
8
9
10
11
12
13
14
15
16
17
18
19
20
21
22
23
24
25
26
27
28
29
30	8707
31	10295
32	8803
33	10825
34	9517
35	11062
36	9182
37	8456
38	9560
39	10180
40	8542
41	6387
42	9905
43	10522
44	10361
45	10145
46	9629
47	10582
48	7393
49	7937
50	8324
51	8067
52	9779
53	10369
54	7825
55	10351
56	12103
57	10110
58	8857
59	10423
60	10307
61	10312
62	12398
63	11451
64	7970
65	10402
66	11328
67	8606
68	9149
69	10526
70	10122
71	10964
72	11386
73	9104
74	9869
75	9106
76	9931
77	11509
78	10890
79	10319
80	8654
81	9010
82	9101
83	10687
84	9498
85	10243
86	8931
87	8482
88	10797
89	8404
90	9916
91	9556
92	10629
93	9109
94	10841
95	7462
96	8590
97	8931
98	8496
99	8320
100
101
102
103
104
105
106
107
108
109
110
111
112
113
114
115
116
117
118
119
120
121
122
123
124
125
126
127
128
129
130
131
132
133
134
135
136
137
138
139
140
141
142
143
144
145
146
147
148
149
150
151
152
153
154
155
156
157
158
159
160
161
162
163
164
165
166
167
168
169
170
171
172
173
174
175
176
177
178
179
180
181
182
183
184
185
186
187
188
189
190
191
192
193
194
195
196
197
198
199
200
201
202
203
204
205
206
207
208
209
210
211
212
213
214
215
216
217
218
219
220
221
222
223
224
225
226
227
228
229
230
231
232
233
234
235
236
237
238
239
240
241
242
243
244
245
246
247
248
249
250
251
252
253
254
255
256
257
258
259
260
261
262
263
264
265
266
267
268
269
270
271
272
273
274
275
276
277
278
279
280
281
282
283
284
285
286
287
288
289
290
291
292
293
294
295
296
297
298
299
300
301
302
303
304
305
306
307
308
309
310
311
312
313
314
315
316
317
318
319
320
321
322
323
324
325
326
327
328
329
330
331
332
333
334
335
336
337
338
339
340
341
342
343
344
345
346
347
348
349
350
351
352
353
354
355
356
357
358
359
360
361
362
363
364
365
366
367
368
369
370
371
372
373
374
375
376
377
378
379
380
381
382
383
384
385
386
387
388
389
390
391
392
393
394
395	6663
396	7417
397	7242
398	8967
399	9688
400	7247
401	6886
402	6452
403	7703
404	7416
405	6551
406	5979
407	7026
408	5418
409	7951
410	7933
411	7431
412	7768
413	8025
414	5342
415	6901
416	5841
417	8742
418	7088
419	6516
420	7852
421	7849
422	8213
423	8065
424	7959
425	6892
426	7020
427	5926
428	7268
429	7021
430	8406
431	6908
432	6308
433	6128
434	8148
435	7342
436	8413
437	7388
438	7812
439	7845
440	5717
441	7419
442	7522
443	7488
444	7106
445	7092
446	5710
447	6979
448	6988
449	8423
450	6647
451	6446
452	6449
453	7500
454	5836
455	9144
456	6574
457	7684
458	8896
459	6817
460	7937
461	7714
462	7465
463	6847
464	7883
465	7619
466	4852
467	6497
468	9247
469	7553
470	6189
471	6382
472	7787
473	6725
474	7500
475	7475
476	7105
477	6156
478	6889
479	8117
480	7628
481	7164
482	8570
483	8896
484	8936
485	5139
486	8248
487	7759
488	6127
489	5759
490	6118
491	6844
492	7302
493	7690
494	8641
495
496
497
498
499
500
501
502
503
504
505
506
507
508
509
510
511
512
513
514
515
516
517
518
519
520
521
522
523
524
525
526
527
528
529
530
531
532
533
534
535
536
537
538
539
540
541
542
543
544
545
546
547
548
549
550
551
552
553
554
555
556
557
558
559
560
561
562
563
564
565
566
567
568
569
570
571
572
573
574
575
576
577
578
579
580
581
582
583
584
585
586
587
588
589
590
591
592
593
594
595
596
597
598
599
600
601
602
603
604
605
606
607
608
609
610
611
612
613
614
615
616
617
618
619
620
621
622
623
624
625
626
627
628
629
630
631
632
633
634
635
636
637
638
639
640
641
642
643
644
645
646
647
648
649
650
651
652
653
654
655
656
657
658
659
660
661
662
663
664
665
666
667
668
669
670
671
672
673
674
675
676
677
678
679
680
681
682
683
684
685
686
687
688
689
690
691
692
693
694
695
696
697
698
699
700
701
702
703
704
705
706
707
708
709
710
711
712
713
714
715
716
717
718
719
720
721
722
723
724
725
726
727
728
729
730
731
732
733
734
735
736
737
738
739
740
741
742
743
744
745
746
747
748
749
750
751
752
753
754
755
756
757
758
759
760
761
762
763
764
765
766
767
768
769
770
771
772
773
774
775
776
777
778
779
780
781
782
783
784
785
786
787
788
789
790	6017
791	4811
792	5110
793	4248
794	3817
795	5586
796	5796
797	5329
798	5231
799	4637
800	3832
801	4967
802	5305
803	4799
804	4658
805	3665
806	3764
807	5826
808	3940
809	6195
810	5158
811	6293
812	2715
813	4804
814	3904
815	5742
816	6580
817	5647
818	4640
819	4054
820	2813
821	6783
822	6085
823	4569
824	5039
825	3832
826	4067
827	5129
828	6065
829	5078
830	6514
831	5242
832	3821
833	3820
834	5329
835	3361
836	5021
837	3939
838	6627
839	4794
840	5051
841	2827
842	3909
843	3835
844	5472
845	5929
846	4552
847	5012
848	4572
849	4649
850	4097
851	3649
852	4993
853	5184
854	5393
855	5005
856	5572
857	4123
858	4256
859	4577
860	4632
861	4677
862	3252
863	3925
864	4542
865	3485
866	3128
867	4482
868	4974
869	5232
870	3056
871	4258
872	4362
873	3487
874	4884
875	6187
876	4615
877	5469
878	5955
879	3988
880	6478
881	3570
882	4517
883	3271
884	3726
885	4387
886	4975
887	6084
888	3880
889	5939
890
891
892
893
894
895
896
897
898
899
900
901
902
903
904
905
906
907
908
909
910
911
912
913
914
915
916
917
918
919
920
921
922
923
924
925
926
927
928
929
930
931
932
933
934
935
936
937
938
939
940
941
942
943
944
945
946
947
948
949
950
951
952
953
954
955
956
957
958
959
960
961
962
963
964
965
966
967
968
969
970
971
972
973
974
975
976
977
978
979
980
981
982
983
984
985
986
987
988
989
990
991
992
993
994
995
996
997
998
999
1000
1001
1002
1003
1004
1005
1006
1007
1008
1009
1010
1011
1012
1013
1014
1015
1016
1017
1018
1019
1020
1021
1022
1023
1024
1025
1026
1027
1028
1029
1030
1031
1032
1033
1034
1035
1036
1037
1038
1039
1040
1041
1042
1043
1044
1045
1046
1047
1048
1049
1050
1051
1052
1053
1054
1055
1056
1057
1058
1059
1060
1061
1062
1063
1064
1065
1066
1067
1068
1069
1070
1071
1072
1073
1074
1075
1076
1077
1078
1079
1080
1081
1082
1083
1084
1085
1086
1087
1088
1089
1090
1091
1092
1093
1094
1095
1096
1097
1098
1099
1100
1101
1102
1103
1104
1105
1106
1107
1108
1109
1110
1111
1112
1113
1114
1115
1116
1117
1118
1119
1120
1121
1122
1123
1124
1125
1126
1127
1128
1129
1130
1131
1132
1133
1134
1135
1136
1137
1138
1139
1140
1141
1142
1143
1144
1145
1146
1147
1148
1149
1150
1151
1152
1153
1154
1155
1156
1157
1158
1159
1160
1161
1162
1163
1164
1165
1166
1167
1168
1169
1170
1171
1172
1173
1174
1175
1176
1177
1178
1179
1180
1181
1182
1183
1184
1185	2859
1186	3235
1187	1434
1188	4210
1189	1687
1190	881
1191	776
1192	4309
1193	811
1194	3641
1195	3548
1196	2022
1197	1496
1198	4393
1199	3591
1200	2239
1201	2917
1202	1643
1203	2374
1204	2429
1205	1982
1206	2144
1207	2728
1208	2557
1209	2296
1210	1460
1211	2276
1212	2483
1213	2679
1214	3037
1215	3339
1216	2396
1217	1939
1218	2211
1219	1631
1220	2431
1221	1658
1222	1816
1223	3740
1224	2335
1225	2480
1226	1929
1227	4130
1228	3303
1229	997
1230	1050
1231	2769
1232	2251
1233	4126
1234	385
1235	3118
1236	1857
1237	2365
1238	2044
1239	951
1240	961
1241	929
1242	2518
1243	1271
1244	1099
1245	2021
1246	12
1247	987
1248	1486
1249	647
1250	3584
1251	3122
1252	1005
1253	3790
1254	2299
1255
1256
1257
1258
1259
1260
1261
1262
1263
1264
1265
1266
1267
1268
1269
1270
1271
1272
1273
1274
1275
1276
1277
1278
1279
1280
1281
1282
1283
1284
1285
1286
1287
1288
1289
1290
1291
1292
1293
1294
1295
1296
1297
1298
1299
1300
1301
1302
1303
1304
1305
1306
1307
1308
1309
1310
1311
1312
1313
1314
1315
1316
1317
1318
1319
1320
1321
1322
1323
1324
1325
1326
1327
1328
1329
1330
1331
1332
1333
1334
1335
1336
1337
1338
1339
1340
1341
1342
1343
1344
1345
1346
1347
1348
1349
1350
1351
1352
1353
1354
1355
1356
1357
1358
1359
1360
1361
1362
1363
1364
1365
1366
1367
1368
1369
1370
1371
1372
1373
1374
1375
1376
1377
1378
1379
1380
1381
1382
1383
1384
1385
1386
1387
1388
1389
1390
1391
1392
1393
1394
1395
1396
1397
1398
1399
1400
1401
1402
1403
1404
1405
1406
1407
1408
1409
1410
1411
1412
1413
1414
1415
1416
1417
1418
1419
1420
1421
1422
1423
1424
1425
1426
1427
1428
1429
1430
1431
1432
1433
1434
1435
1436
1437
1438
1439
1440
1441
1442
1443
1444
1445
1446
1447
1448
1449
1450
1451
1452
1453
1454
1455
1456
1457
1458
1459
