# Supplementary material for: Estimating cetacean population trends from static acoustic monitoring data using Paired Year Ratio Assessment (PYRA)
Source: PLoS One. 2022 Mar 17;17(3):e0264289. doi: 10.1371/journal.pone.0264289 (PMC8929582; doi:10.1371/journal.pone.0264289)
Supplement: S1 Data — (ZIP) [file pone.0264289.s007.zip › ZIP/Synthetic/Scenario 2/Low/original/Original sawtooth_Normal100.xlsx]

## Sheet: Sheet1
DayN	original sawtooth data
0	9783
1	9985
2	9946
3	9954
4	10085
5	9832
6	9979
7	9955
8	9984
9	9977
10	10095
11	9772
12	9834
13	9897
14	9886
15	9951
16	9842
17	9911
18	9845
19	10139
20	9964
21	9805
22	9811
23	9912
24	9976
25	9722
26	9677
27	9726
28	9776
29	9832
30	9949
31	9867
32	9991
33	9846
34	9562
35	9773
36	9634
37	9740
38	9653
39	9702
40	9707
41	9870
42	9590
43	9809
44	9671
45	9710
46	9760
47	9672
48	9618
49	9622
50	9643
51	9733
52	9629
53	9597
54	9640
55	9651
56	9511
57	9611
58	9663
59	9420
60	9588
61	9806
62	9523
63	9680
64	9447
65	9576
66	9457
67	9608
68	9557
69	9336
70	9590
71	9534
72	9627
73	9464
74	9427
75	9572
76	9600
77	9532
78	9342
79	9670
80	9417
81	9291
82	9582
83	9469
84	9393
85	9419
86	9465
87	9479
88	9511
89	9522
90	9401
91	9443
92	9527
93	9276
94	9438
95	9576
96	9511
97	9295
98	9418
99	9381
100	9518
101	9300
102	9151
103	9291
104	9323
105	9321
106	9355
107	9233
108	9481
109	9431
110	9274
111	9267
112	9077
113	9177
114	9362
115	9180
116	9259
117	9194
118	9195
119	9170
120	9261
121	9284
122	9190
123	9239
124	9364
125	9365
126	9280
127	9181
128	9035
129	9164
130	9120
131	9216
132	9217
133	9081
134	9103
135	9056
136	9095
137	9225
138	9058
139	9080
140	9097
141	9051
142	9237
143	9082
144	9193
145	9213
146	9123
147	8990
148	9047
149	9133
150	8848
151	9055
152	9069
153	9102
154	9162
155	8936
156	9066
157	9051
158	9013
159	9030
160	9044
161	8947
162	8993
163	8806
164	8912
165	9103
166	8938
167	9004
168	8958
169	8869
170	8916
171	8926
172	8836
173	9073
174	8905
175	9001
176	8990
177	8928
178	8857
179	9019
180	8866
181	8949
182	8971
183	8857
184	9011
185	8848
186	8731
187	8801
188	8795
189	8876
190	8773
191	8914
192	8850
193	8905
194	8783
195	8705
196	8762
197	8612
198	8710
199	8739
200	8796
201	8677
202	8487
203	8671
204	8781
205	8811
206	8701
207	8644
208	8780
209	8863
210	8553
211	8610
212	8662
213	8861
214	8717
215	8559
216	8644
217	8730
218	8598
219	8483
220	8641
221	8777
222	8502
223	8638
224	8530
225	8628
226	8634
227	8548
228	8579
229	8690
230	8472
231	8559
232	8543
233	8609
234	8525
235	8548
236	8554
237	8605
238	8531
239	8489
240	8331
241	8430
242	8553
243	8182
244	8476
245	8423
246	8427
247	8546
248	8270
249	8415
250	8408
251	8388
252	8523
253	8266
254	8425
255	8287
256	8600
257	8290
258	8522
259	8430
260	8274
261	8329
262	8196
263	8470
264	8339
265	8379
266	8193
267	8347
268	8159
269	8345
270	8204
271	8378
272	8428
273	8291
274	8391
275	8377
276	8297
277	8169
278	8131
279	8380
280	8362
281	8292
282	8384
283	8319
284	8189
285	8183
286	8172
287	8343
288	8287
289	8114
290	8327
291	8101
292	8014
293	8319
294	8023
295	8216
296	8214
297	8202
298	8109
299	8037
300	8181
301	8077
302	8131
303	8232
304	8086
305	7868
306	7940
307	8143
308	8083
309	8034
310	8247
311	7928
312	8158
313	8181
314	7971
315	8105
316	8076
317	7821
318	7972
319	7990
320	8110
321	8006
322	8089
323	8048
324	7917
325	8033
326	7855
327	7974
328	8163
329	7799
330	7853
331	7954
332	7811
333	7820
334	7782
335	7981
336	7770
337	7798
338	7932
339	7907
340	7598
341	7889
342	7768
343	7836
344	7858
345	7830
346	7847
347	7694
348	7763
349	7786
350	7884
351	7889
352	7731
353	7969
354	7655
355	7835
356	7660
357	7770
358	7730
359	7920
360	7756
361	7733
362	7707
363	7835
364	7813
365	7683
366	7614
367	7833
368	7746
369	7636
370	7735
371	7643
372	7536
373	7691
374	7483
375	7746
376	7587
377	7688
378	7781
379	7390
380	7496
381	7679
382	7758
383	7660
384	7439
385	7811
386	7640
387	7637
388	7621
389	7474
390	7464
391	7696
392	7547
393	7526
394	7537
395	7479
396	7594
397	7540
398	7482
399	7624
400	7644
401	7516
402	7538
403	7492
404	7571
405	7612
406	7448
407	7354
408	7268
409	7640
410	7412
411	7380
412	7517
413	7457
414	7523
415	7393
416	7337
417	7295
418	7444
419	7600
420	7306
421	7499
422	7358
423	7351
424	7300
425	7362
426	7358
427	7512
428	7263
429	7277
430	7245
431	7258
432	7292
433	7366
434	7395
435	7224
436	7169
437	7241
438	7233
439	7001
440	7132
441	7170
442	7257
443	7362
444	7036
445	7249
446	7412
447	7307
448	7111
449	7060
450	7077
451	7043
452	7097
453	7104
454	7051
455	7089
456	7041
457	7141
458	7244
459	7072
460	7020
461	7200
462	6972
463	7202
464	7101
465	7102
466	7284
467	7305
468	7272
469	6931
470	6939
471	7224
472	6961
473	6897
474	7163
475	6932
476	7097
477	6954
478	7048
479	7062
480	6867
481	6931
482	7024
483	7008
484	6978
485	6921
486	6752
487	7044
488	6910
489	6832
490	7024
491	6957
492	7071
493	6910
494	6837
495	6903
496	6826
497	6816
498	7131
499	6842
500	6963
501	6937
502	6841
503	7000
504	6817
505	7019
506	6873
507	6874
508	6901
509	7012
510	6905
511	6900
512	6839
513	6661
514	6726
515	6672
516	6892
517	6720
518	6934
519	6761
520	6861
521	6607
522	6715
523	6800
524	6404
525	6714
526	6701
527	6668
528	6761
529	6819
530	6697
531	6704
532	6654
533	6731
534	6692
535	6667
536	6712
537	6546
538	6591
539	6670
540	6689
541	6589
542	6510
543	6515
544	6623
545	6579
546	6585
547	6528
548	6596
549	6805
550	6637
551	6487
552	6661
553	6447
554	6579
555	6691
556	6413
557	6755
558	6578
559	6378
560	6465
561	6642
562	6487
563	6502
564	6661
565	6564
566	6499
567	6446
568	6531
569	6439
570	6472
571	6406
572	6245
573	6390
574	6341
575	6187
576	6479
577	6345
578	6392
579	6377
580	6269
581	6362
582	6370
583	6275
584	6324
585	6296
586	6267
587	6281
588	6246
589	6324
590	6371
591	6370
592	6203
593	6227
594	6373
595	6410
596	6124
597	6448
598	6210
599	6229
600	6323
601	6215
602	6209
603	6159
604	6281
605	6193
606	6325
607	6299
608	6286
609	6110
610	6017
611	6083
612	6194
613	6316
614	6323
615	6165
616	5995
617	6025
618	6128
619	6064
620	6019
621	6253
622	5926
623	6295
624	6212
625	6088
626	6262
627	5872
628	6173
629	6222
630	6098
631	6062
632	6050
633	6186
634	6141
635	6002
636	5995
637	6031
638	5942
639	6082
640	5910
641	5952
642	5912
643	6061
644	6033
645	5866
646	5940
647	6079
648	5838
649	5843
650	5950
651	5966
652	6076
653	5943
654	5952
655	5988
656	5824
657	5846
658	5805
659	5856
660	5838
661	5804
662	6028
663	5856
664	5795
665	5799
666	5799
667	5876
668	5807
669	5881
670	5714
671	5793
672	5930
673	5761
674	5841
675	5762
676	5689
677	5817
678	5747
679	5719
680	5560
681	5741
682	5834
683	5729
684	5753
685	5728
686	5568
687	5782
688	5689
689	5837
690	5707
691	5537
692	5701
693	5759
694	5766
695	5571
696	5775
697	5537
698	5678
699	5592
700	5470
701	5482
702	5647
703	5537
704	5488
705	5614
706	5524
707	5622
708	5545
709	5385
710	5580
711	5540
712	5572
713	5481
714	5428
715	5604
716	5422
717	5634
718	5418
719	5642
720	5367
721	5383
722	5606
723	5591
724	5538
725	5528
726	5522
727	5242
728	5312
729	5366
730	5392
731	5416
732	5414
733	5462
734	5366
735	5356
736	5487
737	5380
738	5382
739	5258
740	5291
741	5466
742	5327
743	5362
744	5152
745	5535
746	5259
747	5607
748	5231
749	5477
750	5354
751	5322
752	5354
753	5279
754	5113
755	5265
756	5305
757	5326
758	5383
759	5121
760	5428
761	5247
762	5226
763	5180
764	5175
765	5120
766	5338
767	5193
768	5208
769	5249
770	5163
771	5087
772	5007
773	5164
774	5286
775	5057
776	5164
777	5021
778	5261
779	5228
780	5074
781	5001
782	5141
783	4993
784	5098
785	5043
786	5107
787	5100
788	4922
789	5198
790	5005
791	5114
792	5179
793	5151
794	5037
795	4942
796	5025
797	4905
798	5086
799	4960
800	4849
801	5047
802	4954
803	5052
804	5016
805	4879
806	4886
807	4848
808	4826
809	5048
810	4892
811	4901
812	4820
813	4858
814	4713
815	4994
816	4995
817	4901
818	4925
819	4809
820	5025
821	4876
822	4793
823	5000
824	4810
825	4829
826	4822
827	4968
828	4989
829	4865
830	4780
831	4818
832	4752
833	4648
834	4697
835	4800
836	4629
837	4751
838	4853
839	4887
840	4635
841	4820
842	4902
843	4786
844	4684
845	4797
846	4609
847	4800
848	4784
849	4623
850	4528
851	4681
852	4793
853	4596
854	4583
855	4768
856	4644
857	4555
858	4550
859	4575
860	4628
861	4536
862	4577
863	4605
864	4595
865	4687
866	4536
867	4707
868	4479
869	4704
870	4615
871	4608
872	4550
873	4516
874	4666
875	4530
876	4500
877	4378
878	4531
879	4460
880	4749
881	4474
882	4499
883	4610
884	4690
885	4598
886	4412
887	4426
888	4441
889	4395
890	4615
891	4453
892	4400
893	4327
894	4412
895	4389
896	4481
897	4337
898	4306
899	4316
900	4225
901	4412
902	4296
903	4420
904	4352
905	4338
906	4260
907	4430
908	4260
909	4471
910	4302
911	4323
912	4519
913	4251
914	4412
915	4190
916	4229
917	4301
918	4136
919	4311
920	4322
921	4258
922	4149
923	4230
924	4046
925	4377
926	4215
927	4146
928	4072
929	4321
930	4233
931	4066
932	4060
933	4281
934	4174
935	4171
936	4186
937	4117
938	4297
939	4056
940	4271
941	4113
942	4109
943	4032
944	4128
945	4098
946	4094
947	4106
948	4043
949	4049
950	4064
951	3995
952	4035
953	4155
954	4119
955	4129
956	4093
957	4154
958	3969
959	3968
960	3914
961	4103
962	3829
963	4029
964	4002
965	3986
966	3919
967	3955
968	3788
969	4009
970	3871
971	3965
972	3805
973	3973
974	4048
975	3993
976	3921
977	3918
978	3958
979	3792
980	3895
981	3995
982	3787
983	3732
984	3669
985	3735
986	3900
987	3717
988	3781
989	3889
990	3878
991	3893
992	3839
993	3838
994	3675
995	3884
996	4023
997	3660
998	3911
999	3629
1000	3915
1001	3595
1002	3647
1003	4069
1004	3853
1005	3657
1006	3576
1007	3652
1008	3694
1009	3693
1010	3604
1011	3442
1012	3795
1013	3660
1014	3652
1015	3514
1016	3727
1017	3431
1018	3780
1019	3616
1020	3822
1021	3720
1022	3732
1023	3737
1024	3597
1025	3427
1026	3400
1027	3563
1028	3602
1029	3535
1030	3429
1031	3572
1032	3366
1033	3655
1034	3519
1035	3518
1036	3392
1037	3550
1038	3551
1039	3492
1040	3603
1041	3474
1042	3572
1043	3533
1044	3578
1045	3298
1046	3356
1047	3498
1048	3585
1049	3698
1050	3256
1051	3531
1052	3443
1053	3438
1054	3420
1055	3476
1056	3337
1057	3342
1058	3261
1059	3450
1060	3405
1061	3261
1062	3247
1063	3427
1064	3440
1065	3358
1066	3525
1067	3307
1068	3448
1069	3487
1070	3287
1071	3460
1072	3206
1073	3327
1074	3315
1075	3386
1076	3332
1077	3298
1078	3226
1079	3150
1080	3341
1081	3237
1082	3199
1083	3141
1084	3231
1085	3089
1086	3135
1087	3246
1088	3404
1089	3102
1090	3330
1091	3309
1092	3257
1093	3202
1094	3075
1095	3230
1096	3182
1097	3306
1098	3143
1099	3355
1100	3078
1101	3173
1102	3085
1103	3114
1104	2895
1105	2924
1106	3184
1107	2985
1108	3015
1109	3000
1110	3073
1111	2965
1112	3164
1113	2783
1114	3127
1115	3118
1116	3148
1117	3148
1118	3070
1119	3021
1120	3003
1121	3221
1122	2949
1123	2937
1124	3073
1125	3216
1126	2970
1127	3108
1128	3098
1129	3067
1130	2886
1131	2833
1132	2917
1133	3030
1134	2953
1135	2884
1136	3018
1137	2978
1138	2753
1139	2722
1140	2773
1141	2838
1142	2836
1143	2660
1144	2742
1145	2972
1146	2589
1147	2881
1148	2829
1149	2802
1150	2839
1151	2702
1152	2891
1153	2846
1154	2874
1155	2726
1156	2940
1157	2748
1158	2932
1159	2725
1160	2914
1161	2807
1162	2504
1163	2704
1164	2727
1165	2438
1166	2752
1167	2718
1168	2650
1169	2725
1170	2618
1171	2611
1172	2631
1173	2768
1174	2853
1175	2551
1176	2474
1177	2719
1178	2535
1179	2733
1180	2667
1181	2688
1182	2760
1183	2557
1184	2644
1185	2772
1186	2566
1187	2591
1188	2806
1189	2536
1190	2512
1191	2531
1192	2553
1193	2673
1194	2743
1195	2373
1196	2721
1197	2416
1198	2416
1199	2488
1200	2441
1201	2559
1202	2592
1203	2402
1204	2325
1205	2504
1206	2534
1207	2443
1208	2477
1209	2323
1210	2614
1211	2443
1212	2387
1213	2508
1214	2118
1215	2386
1216	2579
1217	2488
1218	2432
1219	2363
1220	2282
1221	2341
1222	2267
1223	2329
1224	2433
1225	2357
1226	2281
1227	2264
1228	2176
1229	2345
1230	2427
1231	2383
1232	2206
1233	2285
1234	2111
1235	2058
1236	2235
1237	2215
1238	2175
1239	2559
1240	2442
1241	2276
1242	2252
1243	2286
1244	2064
1245	2196
1246	2177
1247	2156
1248	2307
1249	2116
1250	2290
1251	2326
1252	2034
1253	2261
1254	2224
1255	2157
1256	2138
1257	2113
1258	2121
1259	2117
1260	2074
1261	1977
1262	2108
1263	1928
1264	2114
1265	2027
1266	2123
1267	1931
1268	2158
1269	1908
1270	2113
1271	1976
1272	1970
1273	2268
1274	1976
1275	1970
1276	2003
1277	2147
1278	2091
1279	1973
1280	1973
1281	1986
1282	2129
1283	1960
1284	1852
1285	1967
1286	1998
1287	2138
1288	2177
1289	1859
1290	1798
1291	1985
1292	1819
1293	1964
1294	1948
1295	1995
1296	1883
1297	1960
1298	1787
1299	1819
1300	1718
1301	1760
1302	1708
1303	1849
1304	1961
1305	1997
1306	1753
1307	1866
1308	1919
1309	1704
1310	1840
1311	1790
1312	1667
1313	1745
1314	1750
1315	1917
1316	2028
1317	1842
1318	1643
1319	1927
1320	1776
1321	1859
1322	1808
1323	1642
1324	1525
1325	1717
1326	1663
1327	1717
1328	1683
1329	1815
1330	1778
1331	1695
1332	1563
1333	1854
1334	1683
1335	1773
1336	1721
1337	1569
1338	1611
1339	1506
1340	1594
1341	1430
1342	1705
1343	1520
1344	1546
1345	1838
1346	1459
1347	1623
1348	1649
1349	1693
1350	1602
1351	1672
1352	1711
1353	1496
1354	1740
1355	1592
1356	1446
1357	1558
1358	1400
1359	1425
1360	1484
1361	1542
1362	1491
1363	1532
1364	1617
1365	1524
1366	1618
1367	1571
1368	1514
1369	1383
1370	1486
1371	1500
1372	1299
1373	1434
1374	1363
1375	1405
1376	1437
1377	1341
1378	1408
1379	1232
1380	1363
1381	1223
1382	1431
1383	1444
1384	1428
1385	1262
1386	1300
1387	1315
1388	1309
1389	1366
1390	1467
1391	1378
1392	1431
1393	1397
1394	1267
1395	1354
1396	1297
1397	1285
1398	1133
1399	1238
1400	1264
1401	1377
1402	1248
1403	1358
1404	1197
1405	1266
1406	1239
1407	1185
1408	1338
1409	1138
1410	1249
1411	1316
1412	1164
1413	1109
1414	1175
1415	1243
1416	1261
1417	1091
1418	1193
1419	1161
1420	932
1421	1223
1422	1044
1423	1123
1424	1037
1425	1016
1426	1251
1427	1263
1428	1013
1429	1094
1430	1182
1431	1053
1432	1115
1433	962
1434	1064
1435	1127
1436	875
1437	898
1438	911
1439	1145
1440	902
1441	919
1442	669
1443	982
1444	921
1445	926
1446	1050
1447	1078
1448	920
1449	946
1450	852
1451	1197
1452	909
1453	874
1454	873
1455	819
1456	860
1457	923
1458	953
1459	947
