# Supplementary material for: Estimating cetacean population trends from static acoustic monitoring data using Paired Year Ratio Assessment (PYRA)
Source: PLoS One. 2022 Mar 17;17(3):e0264289. doi: 10.1371/journal.pone.0264289 (PMC8929582; doi:10.1371/journal.pone.0264289)
Supplement: S1 Data — (ZIP) [file pone.0264289.s007.zip › ZIP/Synthetic/Scenario 2/Low/paired/Paired data_Normal100_100days_overlp_70d.xlsx]

## Sheet: Sheet1
DayN	Paired data
0
1
2
3
4
5
6
7
8
9
10
11
12
13
14
15
16
17
18
19
20
21
22
23
24
25
26
27
28
29
30	9949
31	9867
32	9991
33	9846
34	9562
35	9773
36	9634
37	9740
38	9653
39	9702
40	9707
41	9870
42	9590
43	9809
44	9671
45	9710
46	9760
47	9672
48	9618
49	9622
50	9643
51	9733
52	9629
53	9597
54	9640
55	9651
56	9511
57	9611
58	9663
59	9420
60	9588
61	9806
62	9523
63	9680
64	9447
65	9576
66	9457
67	9608
68	9557
69	9336
70	9590
71	9534
72	9627
73	9464
74	9427
75	9572
76	9600
77	9532
78	9342
79	9670
80	9417
81	9291
82	9582
83	9469
84	9393
85	9419
86	9465
87	9479
88	9511
89	9522
90	9401
91	9443
92	9527
93	9276
94	9438
95	9576
96	9511
97	9295
98	9418
99	9381
100
101
102
103
104
105
106
107
108
109
110
111
112
113
114
115
116
117
118
119
120
121
122
123
124
125
126
127
128
129
130
131
132
133
134
135
136
137
138
139
140
141
142
143
144
145
146
147
148
149
150
151
152
153
154
155
156
157
158
159
160
161
162
163
164
165
166
167
168
169
170
171
172
173
174
175
176
177
178
179
180
181
182
183
184
185
186
187
188
189
190
191
192
193
194
195
196
197
198
199
200
201
202
203
204
205
206
207
208
209
210
211
212
213
214
215
216
217
218
219
220
221
222
223
224
225
226
227
228
229
230
231
232
233
234
235
236
237
238
239
240
241
242
243
244
245
246
247
248
249
250
251
252
253
254
255
256
257
258
259
260
261
262
263
264
265
266
267
268
269
270
271
272
273
274
275
276
277
278
279
280
281
282
283
284
285
286
287
288
289
290
291
292
293
294
295
296
297
298
299
300
301
302
303
304
305
306
307
308
309
310
311
312
313
314
315
316
317
318
319
320
321
322
323
324
325
326
327
328
329
330
331
332
333
334
335
336
337
338
339
340
341
342
343
344
345
346
347
348
349
350
351
352
353
354
355
356
357
358
359
360
361
362
363
364
365
366
367
368
369
370
371
372
373
374
375
376
377
378
379
380
381
382
383
384
385
386
387
388
389
390
391
392
393
394
395	7479
396	7594
397	7540
398	7482
399	7624
400	7644
401	7516
402	7538
403	7492
404	7571
405	7612
406	7448
407	7354
408	7268
409	7640
410	7412
411	7380
412	7517
413	7457
414	7523
415	7393
416	7337
417	7295
418	7444
419	7600
420	7306
421	7499
422	7358
423	7351
424	7300
425	7362
426	7358
427	7512
428	7263
429	7277
430	7245
431	7258
432	7292
433	7366
434	7395
435	7224
436	7169
437	7241
438	7233
439	7001
440	7132
441	7170
442	7257
443	7362
444	7036
445	7249
446	7412
447	7307
448	7111
449	7060
450	7077
451	7043
452	7097
453	7104
454	7051
455	7089
456	7041
457	7141
458	7244
459	7072
460	7020
461	7200
462	6972
463	7202
464	7101
465	7102
466	7284
467	7305
468	7272
469	6931
470	6939
471	7224
472	6961
473	6897
474	7163
475	6932
476	7097
477	6954
478	7048
479	7062
480	6867
481	6931
482	7024
483	7008
484	6978
485	6921
486	6752
487	7044
488	6910
489	6832
490	7024
491	6957
492	7071
493	6910
494	6837
495
496
497
498
499
500
501
502
503
504
505
506
507
508
509
510
511
512
513
514
515
516
517
518
519
520
521
522
523
524
525
526
527
528
529
530
531
532
533
534
535
536
537
538
539
540
541
542
543
544
545
546
547
548
549
550
551
552
553
554
555
556
557
558
559
560
561
562
563
564
565
566
567
568
569
570
571
572
573
574
575
576
577
578
579
580
581
582
583
584
585
586
587
588
589
590
591
592
593
594
595
596
597
598
599
600
601
602
603
604
605
606
607
608
609
610
611
612
613
614
615
616
617
618
619
620
621
622
623
624
625
626
627
628
629
630
631
632
633
634
635
636
637
638
639
640
641
642
643
644
645
646
647
648
649
650
651
652
653
654
655
656
657
658
659
660
661
662
663
664
665
666
667
668
669
670
671
672
673
674
675
676
677
678
679
680
681
682
683
684
685
686
687
688
689
690
691
692
693
694
695
696
697
698
699
700
701
702
703
704
705
706
707
708
709
710
711
712
713
714
715
716
717
718
719
720
721
722
723
724
725
726
727
728
729
730
731
732
733
734
735
736
737
738
739
740
741
742
743
744
745
746
747
748
749
750
751
752
753
754
755
756
757
758
759
760
761
762
763
764
765
766
767
768
769
770
771
772
773
774
775
776
777
778
779
780
781
782
783
784
785
786
787
788
789
790	5005
791	5114
792	5179
793	5151
794	5037
795	4942
796	5025
797	4905
798	5086
799	4960
800	4849
801	5047
802	4954
803	5052
804	5016
805	4879
806	4886
807	4848
808	4826
809	5048
810	4892
811	4901
812	4820
813	4858
814	4713
815	4994
816	4995
817	4901
818	4925
819	4809
820	5025
821	4876
822	4793
823	5000
824	4810
825	4829
826	4822
827	4968
828	4989
829	4865
830	4780
831	4818
832	4752
833	4648
834	4697
835	4800
836	4629
837	4751
838	4853
839	4887
840	4635
841	4820
842	4902
843	4786
844	4684
845	4797
846	4609
847	4800
848	4784
849	4623
850	4528
851	4681
852	4793
853	4596
854	4583
855	4768
856	4644
857	4555
858	4550
859	4575
860	4628
861	4536
862	4577
863	4605
864	4595
865	4687
866	4536
867	4707
868	4479
869	4704
870	4615
871	4608
872	4550
873	4516
874	4666
875	4530
876	4500
877	4378
878	4531
879	4460
880	4749
881	4474
882	4499
883	4610
884	4690
885	4598
886	4412
887	4426
888	4441
889	4395
890
891
892
893
894
895
896
897
898
899
900
901
902
903
904
905
906
907
908
909
910
911
912
913
914
915
916
917
918
919
920
921
922
923
924
925
926
927
928
929
930
931
932
933
934
935
936
937
938
939
940
941
942
943
944
945
946
947
948
949
950
951
952
953
954
955
956
957
958
959
960
961
962
963
964
965
966
967
968
969
970
971
972
973
974
975
976
977
978
979
980
981
982
983
984
985
986
987
988
989
990
991
992
993
994
995
996
997
998
999
1000
1001
1002
1003
1004
1005
1006
1007
1008
1009
1010
1011
1012
1013
1014
1015
1016
1017
1018
1019
1020
1021
1022
1023
1024
1025
1026
1027
1028
1029
1030
1031
1032
1033
1034
1035
1036
1037
1038
1039
1040
1041
1042
1043
1044
1045
1046
1047
1048
1049
1050
1051
1052
1053
1054
1055
1056
1057
1058
1059
1060
1061
1062
1063
1064
1065
1066
1067
1068
1069
1070
1071
1072
1073
1074
1075
1076
1077
1078
1079
1080
1081
1082
1083
1084
1085
1086
1087
1088
1089
1090
1091
1092
1093
1094
1095
1096
1097
1098
1099
1100
1101
1102
1103
1104
1105
1106
1107
1108
1109
1110
1111
1112
1113
1114
1115
1116
1117
1118
1119
1120
1121
1122
1123
1124
1125
1126
1127
1128
1129
1130
1131
1132
1133
1134
1135
1136
1137
1138
1139
1140
1141
1142
1143
1144
1145
1146
1147
1148
1149
1150
1151
1152
1153
1154
1155
1156
1157
1158
1159
1160
1161
1162
1163
1164
1165
1166
1167
1168
1169
1170
1171
1172
1173
1174
1175
1176
1177
1178
1179
1180
1181
1182
1183
1184
1185	2772
1186	2566
1187	2591
1188	2806
1189	2536
1190	2512
1191	2531
1192	2553
1193	2673
1194	2743
1195	2373
1196	2721
1197	2416
1198	2416
1199	2488
1200	2441
1201	2559
1202	2592
1203	2402
1204	2325
1205	2504
1206	2534
1207	2443
1208	2477
1209	2323
1210	2614
1211	2443
1212	2387
1213	2508
1214	2118
1215	2386
1216	2579
1217	2488
1218	2432
1219	2363
1220	2282
1221	2341
1222	2267
1223	2329
1224	2433
1225	2357
1226	2281
1227	2264
1228	2176
1229	2345
1230	2427
1231	2383
1232	2206
1233	2285
1234	2111
1235	2058
1236	2235
1237	2215
1238	2175
1239	2559
1240	2442
1241	2276
1242	2252
1243	2286
1244	2064
1245	2196
1246	2177
1247	2156
1248	2307
1249	2116
1250	2290
1251	2326
1252	2034
1253	2261
1254	2224
1255
1256
1257
1258
1259
1260
1261
1262
1263
1264
1265
1266
1267
1268
1269
1270
1271
1272
1273
1274
1275
1276
1277
1278
1279
1280
1281
1282
1283
1284
1285
1286
1287
1288
1289
1290
1291
1292
1293
1294
1295
1296
1297
1298
1299
1300
1301
1302
1303
1304
1305
1306
1307
1308
1309
1310
1311
1312
1313
1314
1315
1316
1317
1318
1319
1320
1321
1322
1323
1324
1325
1326
1327
1328
1329
1330
1331
1332
1333
1334
1335
1336
1337
1338
1339
1340
1341
1342
1343
1344
1345
1346
1347
1348
1349
1350
1351
1352
1353
1354
1355
1356
1357
1358
1359
1360
1361
1362
1363
1364
1365
1366
1367
1368
1369
1370
1371
1372
1373
1374
1375
1376
1377
1378
1379
1380
1381
1382
1383
1384
1385
1386
1387
1388
1389
1390
1391
1392
1393
1394
1395
1396
1397
1398
1399
1400
1401
1402
1403
1404
1405
1406
1407
1408
1409
1410
1411
1412
1413
1414
1415
1416
1417
1418
1419
1420
1421
1422
1423
1424
1425
1426
1427
1428
1429
1430
1431
1432
1433
1434
1435
1436
1437
1438
1439
1440
1441
1442
1443
1444
1445
1446
1447
1448
1449
1450
1451
1452
1453
1454
1455
1456
1457
1458
1459
