# Supplementary material for: Estimating cetacean population trends from static acoustic monitoring data using Paired Year Ratio Assessment (PYRA)
Source: PLoS One. 2022 Mar 17;17(3):e0264289. doi: 10.1371/journal.pone.0264289 (PMC8929582; doi:10.1371/journal.pone.0264289)
Supplement: S1 Data — (ZIP) [file pone.0264289.s007.zip › ZIP/Synthetic/Scenario 2/Medium/original/Original sawtooth_Normal500.xlsx]

## Sheet: Sheet1
DayN	original sawtooth data
0	8619
1	10197
2	10049
3	9595
4	9357
5	9216
6	10214
7	9994
8	10471
9	9915
10	9328
11	10022
12	9903
13	10710
14	9510
15	10102
16	10231
17	8970
18	9629
19	9971
20	9716
21	10061
22	10043
23	9258
24	10086
25	10651
26	9676
27	9455
28	9195
29	9131
30	9852
31	9760
32	9080
33	9305
34	9802
35	10426
36	9351
37	10463
38	9635
39	10164
40	9583
41	9798
42	9660
43	9610
44	10011
45	9905
46	9669
47	9874
48	10047
49	9934
50	9160
51	9730
52	9313
53	9503
54	11001
55	9596
56	8178
57	9858
58	9999
59	9074
60	10019
61	9479
62	9438
63	9074
64	9847
65	9282
66	9685
67	9184
68	10569
69	9916
70	9751
71	10123
72	9300
73	9253
74	9709
75	9078
76	10456
77	8854
78	9679
79	10462
80	9237
81	9621
82	9164
83	9859
84	10217
85	9371
86	9551
87	8987
88	9308
89	9759
90	9120
91	9136
92	10269
93	9632
94	9420
95	9260
96	9541
97	9245
98	9654
99	9468
100	9499
101	8608
102	9037
103	9466
104	9007
105	8609
106	9482
107	10447
108	8777
109	8672
110	9619
111	10343
112	9138
113	9748
114	9384
115	8899
116	9154
117	9470
118	9158
119	9446
120	8691
121	8324
122	8830
123	9506
124	9074
125	9574
126	8862
127	9554
128	9177
129	8614
130	9785
131	8629
132	9271
133	9012
134	9951
135	8824
136	8541
137	8725
138	8470
139	9969
140	8006
141	8488
142	8489
143	8900
144	9373
145	8428
146	8973
147	8983
148	10024
149	9135
150	8987
151	9571
152	8897
153	8880
154	9228
155	9276
156	10094
157	8340
158	9740
159	8946
160	8375
161	10103
162	9058
163	8468
164	9562
165	8949
166	9936
167	9309
168	9496
169	8868
170	8494
171	9404
172	8841
173	7891
174	8121
175	8750
176	8833
177	8759
178	8790
179	9428
180	9160
181	9067
182	9423
183	9070
184	9020
185	9225
186	9458
187	9686
188	9063
189	9786
190	8000
191	8237
192	9403
193	8808
194	8710
195	8207
196	9117
197	8716
198	8509
199	8589
200	8675
201	8769
202	7553
203	9682
204	8217
205	9190
206	9100
207	8475
208	9407
209	8430
210	7915
211	9077
212	8474
213	8993
214	8902
215	9306
216	7817
217	8895
218	9422
219	8895
220	8071
221	7431
222	9018
223	8373
224	8246
225	8487
226	9234
227	8224
228	8771
229	8693
230	8782
231	9207
232	8880
233	8524
234	9009
235	7413
236	8884
237	8157
238	7414
239	8392
240	8363
241	9068
242	8262
243	7848
244	7476
245	7639
246	7921
247	8211
248	9061
249	8119
250	7991
251	7433
252	8710
253	8164
254	8052
255	8235
256	8420
257	8644
258	8394
259	8803
260	8572
261	8064
262	8040
263	8981
264	8698
265	7606
266	8404
267	7439
268	8254
269	8386
270	8427
271	7982
272	9235
273	8485
274	8906
275	7942
276	8236
277	9006
278	8456
279	8108
280	8466
281	8740
282	8592
283	7899
284	8451
285	8058
286	8032
287	7882
288	8289
289	7126
290	8358
291	7788
292	7313
293	8859
294	8732
295	9145
296	8074
297	8090
298	7999
299	7886
300	8268
301	8073
302	7713
303	8200
304	8130
305	7527
306	7374
307	8890
308	7935
309	8226
310	7005
311	6986
312	8727
313	7392
314	7778
315	8298
316	8710
317	8471
318	8679
319	8669
320	8524
321	7926
322	8483
323	7379
324	8632
325	7572
326	7725
327	8004
328	7902
329	8202
330	8009
331	7960
332	7143
333	7906
334	7394
335	7867
336	7175
337	7345
338	8086
339	7763
340	8236
341	7698
342	8525
343	7508
344	8500
345	7630
346	7597
347	7535
348	8155
349	8429
350	7626
351	7899
352	8613
353	9069
354	8048
355	8687
356	7445
357	7330
358	7952
359	7327
360	8048
361	7475
362	7522
363	7784
364	7217
365	8182
366	8563
367	8663
368	7722
369	8170
370	7607
371	7520
372	7304
373	7437
374	8133
375	8029
376	7357
377	6845
378	6571
379	8390
380	6723
381	7382
382	7609
383	7521
384	7290
385	6938
386	7637
387	8213
388	8136
389	7001
390	7901
391	8164
392	7311
393	7468
394	7801
395	7809
396	6693
397	7417
398	8000
399	7046
400	7505
401	6771
402	7935
403	7792
404	8114
405	7401
406	6959
407	6451
408	8418
409	7838
410	7841
411	8252
412	7635
413	7364
414	6629
415	6875
416	7862
417	7867
418	7397
419	7390
420	7447
421	7174
422	6282
423	7529
424	6796
425	6978
426	7277
427	7456
428	6381
429	7198
430	8105
431	7719
432	7476
433	6984
434	7096
435	7570
436	6971
437	7573
438	7832
439	7723
440	7259
441	7151
442	6730
443	7459
444	6982
445	7277
446	7274
447	6864
448	6749
449	6775
450	6202
451	7641
452	7283
453	6993
454	6988
455	7001
456	6736
457	7030
458	8042
459	7430
460	6829
461	6560
462	7443
463	6672
464	7088
465	6913
466	7788
467	7510
468	7024
469	7337
470	7930
471	7035
472	6544
473	7679
474	7624
475	6783
476	7191
477	7446
478	7473
479	6539
480	7120
481	6779
482	6596
483	6830
484	6847
485	6489
486	6961
487	6560
488	7155
489	6393
490	6177
491	6689
492	6859
493	7010
494	6786
495	6818
496	7214
497	6467
498	7702
499	6949
500	6748
501	6561
502	6548
503	6502
504	6545
505	6362
506	6927
507	7283
508	6482
509	6936
510	5631
511	7359
512	6877
513	6955
514	6348
515	6396
516	6937
517	6448
518	6333
519	7790
520	6604
521	7480
522	6612
523	6391
524	6880
525	7254
526	6215
527	6791
528	6872
529	6879
530	6209
531	6082
532	7840
533	6701
534	6731
535	6344
536	7160
537	6987
538	6644
539	6706
540	6954
541	7201
542	6444
543	6530
544	6788
545	5891
546	6890
547	6128
548	6477
549	6777
550	6701
551	5881
552	6724
553	6235
554	6456
555	6510
556	6001
557	6458
558	7065
559	7216
560	6362
561	5540
562	6922
563	6843
564	7074
565	6255
566	6021
567	6794
568	6450
569	6127
570	5722
571	6351
572	4833
573	6864
574	6207
575	5999
576	7108
577	6477
578	6771
579	6090
580	5413
581	6005
582	5688
583	5316
584	6454
585	5974
586	6316
587	6537
588	5887
589	6853
590	5974
591	6020
592	6160
593	6707
594	6463
595	5781
596	6517
597	6956
598	5112
599	5954
600	6490
601	6199
602	5143
603	5787
604	5921
605	5518
606	5842
607	6374
608	6410
609	6075
610	5755
611	6497
612	6301
613	6105
614	6293
615	6359
616	5444
617	6470
618	5944
619	6787
620	6256
621	6175
622	6159
623	7219
624	5937
625	6186
626	5553
627	6054
628	5620
629	6116
630	5755
631	5995
632	6215
633	5877
634	5228
635	5872
636	5674
637	6113
638	5738
639	5645
640	6129
641	5802
642	5714
643	5886
644	6011
645	5961
646	6340
647	5359
648	6412
649	6258
650	6442
651	5506
652	6337
653	6479
654	5526
655	6379
656	6184
657	5474
658	5254
659	6117
660	6361
661	5839
662	6200
663	5889
664	5982
665	5386
666	5891
667	6201
668	6277
669	5533
670	5308
671	5493
672	6778
673	5554
674	6450
675	5245
676	5512
677	5503
678	5003
679	5981
680	6167
681	6007
682	4866
683	5624
684	5528
685	6584
686	6695
687	6573
688	6103
689	6026
690	5079
691	6312
692	5336
693	5700
694	5555
695	5386
696	6049
697	5699
698	5491
699	5724
700	6496
701	5104
702	6148
703	6170
704	6117
705	5796
706	6093
707	5739
708	5777
709	6699
710	5790
711	5195
712	5739
713	4985
714	5816
715	5311
716	5887
717	5417
718	6453
719	5343
720	4766
721	5699
722	5902
723	5706
724	4641
725	5216
726	4560
727	5229
728	6067
729	5606
730	5634
731	5818
732	6070
733	4838
734	5109
735	5263
736	5838
737	5973
738	6028
739	4938
740	5578
741	5346
742	5373
743	4947
744	5421
745	5373
746	5269
747	5637
748	4710
749	5907
750	4956
751	4925
752	5931
753	5394
754	5313
755	5668
756	5314
757	4594
758	5438
759	4336
760	4685
761	5936
762	4911
763	5805
764	5897
765	5216
766	4826
767	4518
768	5340
769	4353
770	5231
771	5321
772	5024
773	4803
774	4911
775	4348
776	6404
777	5407
778	5056
779	5399
780	4251
781	4172
782	4545
783	5029
784	4417
785	4987
786	3980
787	5525
788	4857
789	4903
790	4971
791	5376
792	4636
793	5479
794	4595
795	4950
796	5509
797	4073
798	5156
799	4971
800	4746
801	5106
802	6076
803	5855
804	4418
805	4950
806	5432
807	4731
808	3676
809	4637
810	4822
811	4894
812	4264
813	4162
814	4724
815	5254
816	5070
817	4801
818	5328
819	4165
820	4107
821	4763
822	4478
823	5355
824	4736
825	5292
826	4934
827	5026
828	5480
829	4416
830	4817
831	5165
832	4519
833	4560
834	4717
835	4458
836	3468
837	5410
838	4427
839	4373
840	4693
841	5249
842	5336
843	5431
844	4134
845	4492
846	5515
847	3982
848	5103
849	5500
850	4851
851	5121
852	3844
853	4882
854	4489
855	4421
856	3806
857	4519
858	5468
859	5617
860	4079
861	5628
862	3858
863	4637
864	4774
865	3884
866	4560
867	4287
868	4385
869	4530
870	4580
871	5049
872	4799
873	3983
874	4717
875	3777
876	4977
877	4368
878	4362
879	4800
880	3387
881	4702
882	4068
883	4144
884	4233
885	5073
886	4128
887	4416
888	3395
889	4922
890	4838
891	4812
892	4221
893	4735
894	4125
895	4130
896	4568
897	4963
898	4063
899	3845
900	4660
901	4536
902	3633
903	5555
904	4389
905	4040
906	4796
907	4442
908	4503
909	5097
910	4108
911	4391
912	4168
913	4810
914	3806
915	4088
916	4631
917	3671
918	4544
919	3614
920	4538
921	3175
922	4968
923	3393
924	4111
925	4305
926	3981
927	3757
928	5567
929	5316
930	4401
931	4562
932	4420
933	4270
934	4364
935	3559
936	4129
937	4116
938	3508
939	4027
940	4313
941	3517
942	4642
943	3962
944	4281
945	4248
946	3020
947	3824
948	4913
949	3781
950	4181
951	4106
952	4600
953	3736
954	5129
955	4488
956	3377
957	4204
958	4767
959	4045
960	3010
961	3895
962	4005
963	3923
964	3386
965	4070
966	3994
967	3631
968	3508
969	3590
970	4016
971	3228
972	4870
973	4928
974	3326
975	3733
976	3823
977	3692
978	4419
979	3911
980	3756
981	4246
982	3818
983	3905
984	2972
985	3885
986	3087
987	4631
988	3972
989	3576
990	4513
991	4573
992	4226
993	3811
994	4682
995	3351
996	3840
997	3112
998	3320
999	3244
1000	4024
1001	4081
1002	4233
1003	3689
1004	3684
1005	3662
1006	3508
1007	4418
1008	3832
1009	3824
1010	3554
1011	4395
1012	3065
1013	3234
1014	3264
1015	3330
1016	3929
1017	3921
1018	2963
1019	4033
1020	3819
1021	3936
1022	3186
1023	3988
1024	4175
1025	4675
1026	4075
1027	2493
1028	4409
1029	3683
1030	3155
1031	2905
1032	3821
1033	4853
1034	3725
1035	3096
1036	3743
1037	3393
1038	4147
1039	3458
1040	3355
1041	3298
1042	4043
1043	4306
1044	2564
1045	3535
1046	4202
1047	4296
1048	3181
1049	3310
1050	3967
1051	2961
1052	2997
1053	3743
1054	4430
1055	4323
1056	3780
1057	3042
1058	3261
1059	3353
1060	4252
1061	3514
1062	2706
1063	3517
1064	2927
1065	2954
1066	3490
1067	4176
1068	4307
1069	3709
1070	2577
1071	2729
1072	3530
1073	3011
1074	2763
1075	3005
1076	2561
1077	3925
1078	2646
1079	3298
1080	3444
1081	3568
1082	2773
1083	3532
1084	2956
1085	4047
1086	3155
1087	3122
1088	3712
1089	2619
1090	3419
1091	3003
1092	3124
1093	2593
1094	2985
1095	3798
1096	1788
1097	3073
1098	4061
1099	3110
1100	3179
1101	3003
1102	3306
1103	3265
1104	3718
1105	2485
1106	2977
1107	2362
1108	2027
1109	3570
1110	3433
1111	3201
1112	3294
1113	2876
1114	4068
1115	3397
1116	2624
1117	3542
1118	3668
1119	3332
1120	3965
1121	2773
1122	2524
1123	2877
1124	3253
1125	1757
1126	3354
1127	3048
1128	3139
1129	2228
1130	2965
1131	3803
1132	2921
1133	2530
1134	2949
1135	2568
1136	2352
1137	2924
1138	3318
1139	3011
1140	2444
1141	3172
1142	3347
1143	3343
1144	2420
1145	2449
1146	2571
1147	3142
1148	2796
1149	2044
1150	2804
1151	2628
1152	2601
1153	3334
1154	3121
1155	3332
1156	1713
1157	3295
1158	2710
1159	2579
1160	2540
1161	2598
1162	2670
1163	3242
1164	2621
1165	2190
1166	2702
1167	3080
1168	2048
1169	3120
1170	2881
1171	2393
1172	2826
1173	3483
1174	2364
1175	1936
1176	2734
1177	3453
1178	2753
1179	2834
1180	2366
1181	2480
1182	1774
1183	2903
1184	2519
1185	1988
1186	2247
1187	2310
1188	2360
1189	3417
1190	3158
1191	2648
1192	1898
1193	2544
1194	3219
1195	2543
1196	1606
1197	2617
1198	2218
1199	1612
1200	2645
1201	1924
1202	2388
1203	1844
1204	2102
1205	2871
1206	3177
1207	2445
1208	2036
1209	2894
1210	2626
1211	1807
1212	2840
1213	2426
1214	1778
1215	2651
1216	2200
1217	2500
1218	3764
1219	1816
1220	2109
1221	3252
1222	1706
1223	2049
1224	2652
1225	2755
1226	2086
1227	2188
1228	2458
1229	1775
1230	1927
1231	2107
1232	2202
1233	1285
1234	2606
1235	2097
1236	2370
1237	2788
1238	1885
1239	2037
1240	2315
1241	3137
1242	2646
1243	2646
1244	2129
1245	3477
1246	2370
1247	2063
1248	1865
1249	2537
1250	2029
1251	2454
1252	830
1253	2315
1254	1660
1255	2780
1256	2042
1257	2047
1258	2565
1259	2046
1260	1961
1261	2384
1262	1801
1263	2113
1264	2095
1265	1928
1266	1993
1267	1505
1268	2402
1269	1515
1270	1715
1271	2233
1272	1489
1273	2478
1274	1649
1275	1473
1276	2029
1277	2222
1278	2681
1279	2725
1280	2460
1281	821
1282	2167
1283	1682
1284	1668
1285	2147
1286	1810
1287	1615
1288	1599
1289	1250
1290	1357
1291	1828
1292	2184
1293	3483
1294	2128
1295	1979
1296	2631
1297	2390
1298	2387
1299	1700
1300	1828
1301	2646
1302	1600
1303	1126
1304	2258
1305	2009
1306	1678
1307	2208
1308	1669
1309	1262
1310	1936
1311	1113
1312	1856
1313	2384
1314	1512
1315	1237
1316	978
1317	1643
1318	2223
1319	2216
1320	2209
1321	1381
1322	2701
1323	1614
1324	1436
1325	2544
1326	1468
1327	1540
1328	1581
1329	1468
1330	1769
1331	1333
1332	1810
1333	2028
1334	914
1335	1711
1336	2276
1337	779
1338	1590
1339	2486
1340	1709
1341	1253
1342	1310
1343	2407
1344	2313
1345	1671
1346	1944
1347	1449
1348	1407
1349	2022
1350	1581
1351	1921
1352	35
1353	2007
1354	2013
1355	1141
1356	838
1357	2258
1358	1339
1359	1655
1360	1366
1361	818
1362	1966
1363	1474
1364	951
1365	1252
1366	1300
1367	1589
1368	1644
1369	1670
1370	1662
1371	1334
1372	1401
1373	1585
1374	468
1375	1579
1376	1251
1377	1916
1378	893
1379	1932
1380	1159
1381	1231
1382	959
1383	1842
1384	1247
1385	1797
1386	1660
1387	2039
1388	945
1389	1074
1390	882
1391	1296
1392	288
1393	1400
1394	915
1395	1594
1396	1741
1397	2131
1398	871
1399	1039
1400	373
1401	806
1402	1620
1403	1324
1404	-315
1405	1482
1406	1105
1407	1619
1408	2315
1409	468
1410	823
1411	1064
1412	1447
1413	723
1414	1333
1415	1269
1416	1458
1417	623
1418	1777
1419	1221
1420	860
1421	999
1422	-139
1423	1529
1424	345
1425	1293
1426	1933
1427	1137
1428	1072
1429	1074
1430	1062
1431	474
1432	850
1433	1099
1434	513
1435	1000
1436	1092
1437	832
1438	850
1439	2040
1440	853
1441	1583
1442	1446
1443	671
1444	827
1445	814
1446	1231
1447	1249
1448	1819
1449	750
1450	1365
1451	1625
1452	1086
1453	528
1454	628
1455	813
1456	551
1457	1407
1458	1041
1459	945
