# Supplementary material for: Estimating cetacean population trends from static acoustic monitoring data using Paired Year Ratio Assessment (PYRA)
Source: PLoS One. 2022 Mar 17;17(3):e0264289. doi: 10.1371/journal.pone.0264289 (PMC8929582; doi:10.1371/journal.pone.0264289)
Supplement: S1 Data — (ZIP) [file pone.0264289.s007.zip › ZIP/Synthetic/Scenario 2/Medium/paired/Paired data_Normal500_100days_overlp_70d.xlsx]

## Sheet: Sheet1
DayN	Paired data
0
1
2
3
4
5
6
7
8
9
10
11
12
13
14
15
16
17
18
19
20
21
22
23
24
25
26
27
28
29
30	9852
31	9760
32	9080
33	9305
34	9802
35	10426
36	9351
37	10463
38	9635
39	10164
40	9583
41	9798
42	9660
43	9610
44	10011
45	9905
46	9669
47	9874
48	10047
49	9934
50	9160
51	9730
52	9313
53	9503
54	11001
55	9596
56	8178
57	9858
58	9999
59	9074
60	10019
61	9479
62	9438
63	9074
64	9847
65	9282
66	9685
67	9184
68	10569
69	9916
70	9751
71	10123
72	9300
73	9253
74	9709
75	9078
76	10456
77	8854
78	9679
79	10462
80	9237
81	9621
82	9164
83	9859
84	10217
85	9371
86	9551
87	8987
88	9308
89	9759
90	9120
91	9136
92	10269
93	9632
94	9420
95	9260
96	9541
97	9245
98	9654
99	9468
100
101
102
103
104
105
106
107
108
109
110
111
112
113
114
115
116
117
118
119
120
121
122
123
124
125
126
127
128
129
130
131
132
133
134
135
136
137
138
139
140
141
142
143
144
145
146
147
148
149
150
151
152
153
154
155
156
157
158
159
160
161
162
163
164
165
166
167
168
169
170
171
172
173
174
175
176
177
178
179
180
181
182
183
184
185
186
187
188
189
190
191
192
193
194
195
196
197
198
199
200
201
202
203
204
205
206
207
208
209
210
211
212
213
214
215
216
217
218
219
220
221
222
223
224
225
226
227
228
229
230
231
232
233
234
235
236
237
238
239
240
241
242
243
244
245
246
247
248
249
250
251
252
253
254
255
256
257
258
259
260
261
262
263
264
265
266
267
268
269
270
271
272
273
274
275
276
277
278
279
280
281
282
283
284
285
286
287
288
289
290
291
292
293
294
295
296
297
298
299
300
301
302
303
304
305
306
307
308
309
310
311
312
313
314
315
316
317
318
319
320
321
322
323
324
325
326
327
328
329
330
331
332
333
334
335
336
337
338
339
340
341
342
343
344
345
346
347
348
349
350
351
352
353
354
355
356
357
358
359
360
361
362
363
364
365
366
367
368
369
370
371
372
373
374
375
376
377
378
379
380
381
382
383
384
385
386
387
388
389
390
391
392
393
394
395	7809
396	6693
397	7417
398	8000
399	7046
400	7505
401	6771
402	7935
403	7792
404	8114
405	7401
406	6959
407	6451
408	8418
409	7838
410	7841
411	8252
412	7635
413	7364
414	6629
415	6875
416	7862
417	7867
418	7397
419	7390
420	7447
421	7174
422	6282
423	7529
424	6796
425	6978
426	7277
427	7456
428	6381
429	7198
430	8105
431	7719
432	7476
433	6984
434	7096
435	7570
436	6971
437	7573
438	7832
439	7723
440	7259
441	7151
442	6730
443	7459
444	6982
445	7277
446	7274
447	6864
448	6749
449	6775
450	6202
451	7641
452	7283
453	6993
454	6988
455	7001
456	6736
457	7030
458	8042
459	7430
460	6829
461	6560
462	7443
463	6672
464	7088
465	6913
466	7788
467	7510
468	7024
469	7337
470	7930
471	7035
472	6544
473	7679
474	7624
475	6783
476	7191
477	7446
478	7473
479	6539
480	7120
481	6779
482	6596
483	6830
484	6847
485	6489
486	6961
487	6560
488	7155
489	6393
490	6177
491	6689
492	6859
493	7010
494	6786
495
496
497
498
499
500
501
502
503
504
505
506
507
508
509
510
511
512
513
514
515
516
517
518
519
520
521
522
523
524
525
526
527
528
529
530
531
532
533
534
535
536
537
538
539
540
541
542
543
544
545
546
547
548
549
550
551
552
553
554
555
556
557
558
559
560
561
562
563
564
565
566
567
568
569
570
571
572
573
574
575
576
577
578
579
580
581
582
583
584
585
586
587
588
589
590
591
592
593
594
595
596
597
598
599
600
601
602
603
604
605
606
607
608
609
610
611
612
613
614
615
616
617
618
619
620
621
622
623
624
625
626
627
628
629
630
631
632
633
634
635
636
637
638
639
640
641
642
643
644
645
646
647
648
649
650
651
652
653
654
655
656
657
658
659
660
661
662
663
664
665
666
667
668
669
670
671
672
673
674
675
676
677
678
679
680
681
682
683
684
685
686
687
688
689
690
691
692
693
694
695
696
697
698
699
700
701
702
703
704
705
706
707
708
709
710
711
712
713
714
715
716
717
718
719
720
721
722
723
724
725
726
727
728
729
730
731
732
733
734
735
736
737
738
739
740
741
742
743
744
745
746
747
748
749
750
751
752
753
754
755
756
757
758
759
760
761
762
763
764
765
766
767
768
769
770
771
772
773
774
775
776
777
778
779
780
781
782
783
784
785
786
787
788
789
790	4971
791	5376
792	4636
793	5479
794	4595
795	4950
796	5509
797	4073
798	5156
799	4971
800	4746
801	5106
802	6076
803	5855
804	4418
805	4950
806	5432
807	4731
808	3676
809	4637
810	4822
811	4894
812	4264
813	4162
814	4724
815	5254
816	5070
817	4801
818	5328
819	4165
820	4107
821	4763
822	4478
823	5355
824	4736
825	5292
826	4934
827	5026
828	5480
829	4416
830	4817
831	5165
832	4519
833	4560
834	4717
835	4458
836	3468
837	5410
838	4427
839	4373
840	4693
841	5249
842	5336
843	5431
844	4134
845	4492
846	5515
847	3982
848	5103
849	5500
850	4851
851	5121
852	3844
853	4882
854	4489
855	4421
856	3806
857	4519
858	5468
859	5617
860	4079
861	5628
862	3858
863	4637
864	4774
865	3884
866	4560
867	4287
868	4385
869	4530
870	4580
871	5049
872	4799
873	3983
874	4717
875	3777
876	4977
877	4368
878	4362
879	4800
880	3387
881	4702
882	4068
883	4144
884	4233
885	5073
886	4128
887	4416
888	3395
889	4922
890
891
892
893
894
895
896
897
898
899
900
901
902
903
904
905
906
907
908
909
910
911
912
913
914
915
916
917
918
919
920
921
922
923
924
925
926
927
928
929
930
931
932
933
934
935
936
937
938
939
940
941
942
943
944
945
946
947
948
949
950
951
952
953
954
955
956
957
958
959
960
961
962
963
964
965
966
967
968
969
970
971
972
973
974
975
976
977
978
979
980
981
982
983
984
985
986
987
988
989
990
991
992
993
994
995
996
997
998
999
1000
1001
1002
1003
1004
1005
1006
1007
1008
1009
1010
1011
1012
1013
1014
1015
1016
1017
1018
1019
1020
1021
1022
1023
1024
1025
1026
1027
1028
1029
1030
1031
1032
1033
1034
1035
1036
1037
1038
1039
1040
1041
1042
1043
1044
1045
1046
1047
1048
1049
1050
1051
1052
1053
1054
1055
1056
1057
1058
1059
1060
1061
1062
1063
1064
1065
1066
1067
1068
1069
1070
1071
1072
1073
1074
1075
1076
1077
1078
1079
1080
1081
1082
1083
1084
1085
1086
1087
1088
1089
1090
1091
1092
1093
1094
1095
1096
1097
1098
1099
1100
1101
1102
1103
1104
1105
1106
1107
1108
1109
1110
1111
1112
1113
1114
1115
1116
1117
1118
1119
1120
1121
1122
1123
1124
1125
1126
1127
1128
1129
1130
1131
1132
1133
1134
1135
1136
1137
1138
1139
1140
1141
1142
1143
1144
1145
1146
1147
1148
1149
1150
1151
1152
1153
1154
1155
1156
1157
1158
1159
1160
1161
1162
1163
1164
1165
1166
1167
1168
1169
1170
1171
1172
1173
1174
1175
1176
1177
1178
1179
1180
1181
1182
1183
1184
1185	1988
1186	2247
1187	2310
1188	2360
1189	3417
1190	3158
1191	2648
1192	1898
1193	2544
1194	3219
1195	2543
1196	1606
1197	2617
1198	2218
1199	1612
1200	2645
1201	1924
1202	2388
1203	1844
1204	2102
1205	2871
1206	3177
1207	2445
1208	2036
1209	2894
1210	2626
1211	1807
1212	2840
1213	2426
1214	1778
1215	2651
1216	2200
1217	2500
1218	3764
1219	1816
1220	2109
1221	3252
1222	1706
1223	2049
1224	2652
1225	2755
1226	2086
1227	2188
1228	2458
1229	1775
1230	1927
1231	2107
1232	2202
1233	1285
1234	2606
1235	2097
1236	2370
1237	2788
1238	1885
1239	2037
1240	2315
1241	3137
1242	2646
1243	2646
1244	2129
1245	3477
1246	2370
1247	2063
1248	1865
1249	2537
1250	2029
1251	2454
1252	830
1253	2315
1254	1660
1255
1256
1257
1258
1259
1260
1261
1262
1263
1264
1265
1266
1267
1268
1269
1270
1271
1272
1273
1274
1275
1276
1277
1278
1279
1280
1281
1282
1283
1284
1285
1286
1287
1288
1289
1290
1291
1292
1293
1294
1295
1296
1297
1298
1299
1300
1301
1302
1303
1304
1305
1306
1307
1308
1309
1310
1311
1312
1313
1314
1315
1316
1317
1318
1319
1320
1321
1322
1323
1324
1325
1326
1327
1328
1329
1330
1331
1332
1333
1334
1335
1336
1337
1338
1339
1340
1341
1342
1343
1344
1345
1346
1347
1348
1349
1350
1351
1352
1353
1354
1355
1356
1357
1358
1359
1360
1361
1362
1363
1364
1365
1366
1367
1368
1369
1370
1371
1372
1373
1374
1375
1376
1377
1378
1379
1380
1381
1382
1383
1384
1385
1386
1387
1388
1389
1390
1391
1392
1393
1394
1395
1396
1397
1398
1399
1400
1401
1402
1403
1404
1405
1406
1407
1408
1409
1410
1411
1412
1413
1414
1415
1416
1417
1418
1419
1420
1421
1422
1423
1424
1425
1426
1427
1428
1429
1430
1431
1432
1433
1434
1435
1436
1437
1438
1439
1440
1441
1442
1443
1444
1445
1446
1447
1448
1449
1450
1451
1452
1453
1454
1455
1456
1457
1458
1459
